# Supplementary material for: (1S*,4′S*,5R*)-1-Isopropyl-5-meth­oxy-2′,3-dimethyl-4,6-dioxa-2-aza­spiro­[bicyclo­[3.2.0]hept-2-ene-7,4′-isoquinoline]-1′,3′(2′H,4′H)-dione
Source: Acta Crystallogr Sect E Struct Rep Online. 2011 Apr 29;67(Pt 5):o1271–2. doi: 10.1107/S1600536811015315 (PMC3089152; doi:10.1107/S1600536811015315)
Supplement: Supplementary file 2 [file e-67-o1271-Isup2.hkl]

# 
# h,k,l, Fc-squared, Fo-squared, sigma(Fo-squared) and status flag 
# 
data_I
_shelx_title ' hcm6m in P2(1)/c (100K)' 
_shelx_refln_list_code          4 
_shelx_F_calc_maximum      190.66 
_exptl_crystal_F_000       728.00 
_reflns_d_resolution_high  0.6578 
 
loop_ 
 _symmetry_equiv_pos_as_xyz 
 'x, y, z' 
 '-x, y+1/2, -z+1/2' 
 '-x, -y, -z' 
 'x, -y-1/2, z-1/2' 
 
_cell_length_a    10.5721 
_cell_length_b    10.4260 
_cell_length_c    15.7633 
_cell_angle_alpha  90.000 
_cell_angle_beta  101.641 
_cell_angle_gamma  90.000 
 
_shelx_F_squared_multiplier     1.000 
 
loop_ 
 _refln_index_h 
 _refln_index_k 
 _refln_index_l 
 _refln_F_squared_calc 
 _refln_F_squared_meas 
 _refln_F_squared_sigma 
 _refln_observed_status 
   1   0   0       37.14       26.87      1.35 o 
   2   0   0        3.26        1.51      0.75 o 
   3   0   0      696.15      829.09     11.37 o 
   4   0   0     3476.20     3668.61     37.34 o 
   5   0   0        0.07        2.00      0.74 o 
   6   0   0      922.15      937.55     10.62 o 
   7   0   0      843.72      806.24     10.18 o 
   8   0   0      384.49      394.13      5.85 o 
   9   0   0      834.61      822.00     16.15 o 
  10   0   0        9.38        5.20      2.89 o 
  11   0   0      817.41      794.57     26.65 o 
  12   0   0      770.66      850.06     28.76 o 
  13   0   0     1365.85     1405.71     43.40 o 
  14   0   0       63.68       94.91      8.59 o 
  15   0   0       46.32       44.89      7.12 o 
   1   1   0    10473.50    10442.77    110.85 o 
   2   1   0     6098.80     6302.92     57.71 o 
   3   1   0        8.97        5.15      0.89 o 
   4   1   0      101.12      109.91      1.44 o 
   5   1   0        5.50        5.16      0.49 o 
   6   1   0      224.93      271.43      3.05 o 
   7   1   0      932.33      917.86      8.68 o 
   8   1   0      184.95      183.97      2.99 o 
   9   1   0      197.87      185.81      4.52 o 
  10   1   0      516.88      501.13     13.08 o 
  11   1   0       71.56       58.86      4.38 o 
  12   1   0      116.54      112.52      6.02 o 
  13   1   0       18.53       18.69      3.34 o 
  14   1   0      272.43      281.95     24.35 o 
  15   1   0      118.65      128.07      9.71 o 
   0   2   0    11610.43    10709.10    586.23 o 
   1   2   0     1954.59     1843.53     17.97 o 
   2   2   0    12503.03    12652.88    115.62 o 
   3   2   0        0.00       -0.32      0.32 o 
   4   2   0       24.97       34.36      0.87 o 
   5   2   0      248.08      270.40      3.05 o 
   6   2   0      877.07      876.92      9.48 o 
   7   2   0      499.04      481.04      5.58 o 
   8   2   0      657.21      690.48      8.54 o 
   9   2   0     1932.77     1872.31     27.20 o 
  10   2   0     1114.19     1042.65     31.48 o 
  11   2   0        7.47        4.93      3.67 o 
  12   2   0      168.88      155.01      9.38 o 
  13   2   0      162.37      167.78      9.77 o 
  14   2   0       43.11       49.51      7.05 o 
  15   2   0       10.69       15.26      3.08 o 
   1   3   0     9498.17     9286.70     91.87 o 
   2   3   0     4236.24     4527.51     41.18 o 
   3   3   0     1540.60     1612.20     15.17 o 
   4   3   0      139.15      156.82      2.16 o 
   5   3   0       17.32       18.46      0.81 o 
   6   3   0      469.40      488.41      5.26 o 
   7   3   0      411.62      431.75      6.15 o 
   8   3   0       74.47       66.17      2.22 o 
   9   3   0      408.08      388.96      6.67 o 
  10   3   0      117.19      102.39      5.41 o 
  11   3   0      436.69      449.12     17.06 o 
  12   3   0       37.78       48.36      4.48 o 
  13   3   0       53.82       61.83      5.00 o 
  14   3   0       78.57       89.74      6.88 o 
  15   3   0       64.90       80.26      8.54 o 
   0   4   0     1009.86     1021.46     19.40 o 
   1   4   0    14011.07    14593.12    187.84 o 
   2   4   0      274.51      250.90      2.97 o 
   3   4   0     1242.23     1350.12     11.52 o 
   4   4   0     2640.56     2868.42     25.03 o 
   5   4   0        9.44        7.98      0.62 o 
   6   4   0     1146.19     1097.75     10.45 o 
   7   4   0      385.14      396.60      5.21 o 
   8   4   0       66.95       67.82      2.28 o 
   9   4   0      394.31      398.99      6.85 o 
  10   4   0       95.62       96.11      4.93 o 
  11   4   0       10.44       11.24      2.79 o 
  12   4   0       28.39       33.78      5.91 o 
  13   4   0      148.76      174.44     11.67 o 
  14   4   0      175.94      183.19     12.46 o 
  15   4   0        0.59        5.63      3.78 o 
   1   5   0     2507.84     2609.31     25.06 o 
   2   5   0        9.29       24.17      0.87 o 
   3   5   0       13.29       15.52      0.79 o 
   4   5   0       34.07       41.68      1.42 o 
   5   5   0     1263.98     1340.69     11.79 o 
   6   5   0        1.21        3.23      0.62 o 
   7   5   0      253.73      283.47      4.18 o 
   8   5   0      305.13      309.98      5.22 o 
   9   5   0       18.10       14.98      2.15 o 
  10   5   0      106.35      103.89      8.02 o 
  11   5   0       56.93       49.90      6.82 o 
  12   5   0      188.19      161.87     10.97 o 
  13   5   0       48.25       44.47      6.95 o 
  14   5   0        4.40        8.22      4.12 o 
   0   6   0      737.09      825.36     13.90 o 
   1   6   0     2097.38     2334.43     22.51 o 
   2   6   0     2964.66     3173.46     31.12 o 
   3   6   0       27.09       35.14      1.13 o 
   4   6   0        4.28        4.69      0.68 o 
   5   6   0        9.91       14.57      0.95 o 
   6   6   0        1.22        0.64      0.60 o 
   7   6   0      311.85      289.90      5.51 o 
   8   6   0      297.39      294.00      5.78 o 
   9   6   0       66.31       67.80      3.83 o 
  10   6   0       39.52       43.07      6.12 o 
  11   6   0       79.53       85.31      7.78 o 
  12   6   0      139.17      152.73     10.68 o 
  13   6   0       60.18       56.99      8.02 o 
  14   6   0      206.67      209.92     13.70 o 
   1   7   0      736.95      775.28      9.49 o 
   2   7   0      291.26      329.92      4.64 o 
   3   7   0        9.22       11.02      0.91 o 
   4   7   0       21.32       24.94      1.19 o 
   5   7   0       22.12       15.21      1.08 o 
   6   7   0      143.20      131.56      3.21 o 
   7   7   0        8.90        9.93      1.60 o 
   8   7   0       88.94       73.16      3.72 o 
   9   7   0       71.55       73.50      5.25 o 
  10   7   0       45.00       50.58      4.37 o 
  11   7   0       13.34       17.08      4.59 o 
  12   7   0      194.20      203.23     12.58 o 
  13   7   0        0.58        2.96      3.42 o 
  14   7   0       33.19       38.47      7.02 o 
   0   8   0      170.42      173.43      6.66 o 
   1   8   0      214.60      229.51      4.81 o 
   2   8   0        9.37       10.72      1.23 o 
   3   8   0      853.28      875.32     11.48 o 
   4   8   0        8.80       12.83      2.83 o 
   5   8   0       18.24       20.36      2.07 o 
   6   8   0        7.56        7.41      1.28 o 
   7   8   0       11.66       21.82      2.46 o 
   8   8   0       35.62       44.67      3.48 o 
   9   8   0      627.60      670.89     16.03 o 
  10   8   0       32.09       28.18      3.60 o 
  11   8   0        0.01        1.96      2.94 o 
  12   8   0       10.95       15.57      4.66 o 
  13   8   0       62.94       65.05      8.84 o 
   1   9   0        0.48       -0.14      0.87 o 
   2   9   0       39.76       40.99      2.25 o 
   3   9   0      212.48      200.08      4.72 o 
   4   9   0       40.91       33.06      1.91 o 
   5   9   0        9.27        9.54      1.28 o 
   6   9   0       13.01       13.88      1.61 o 
   7   9   0      109.74      110.23      4.55 o 
   8   9   0       47.93       50.32      3.77 o 
   9   9   0        5.65        3.44      1.99 o 
  10   9   0       13.15       14.12      2.75 o 
  11   9   0       18.74       14.04      4.37 o 
  12   9   0       82.24       95.55      9.12 o 
   0  10   0        1.02       -0.57      1.92 o 
   1  10   0      504.29      514.37     12.16 o 
   2  10   0      439.65      436.57      8.09 o 
   3  10   0       24.59       20.89      1.92 o 
   4  10   0       44.79       45.01      3.04 o 
   5  10   0       88.23       82.49      3.71 o 
   6  10   0        0.69        1.75      1.07 o 
   7  10   0        0.86        1.32      2.07 o 
   8  10   0       14.68       17.79      2.94 o 
   9  10   0        4.19        6.73      2.24 o 
  10  10   0       15.03       15.31      3.07 o 
  11  10   0      135.99      157.15     11.14 o 
  12  10   0       12.84       15.34      4.69 o 
   1  11   0        1.04       -1.27      1.27 o 
   2  11   0      114.47      127.57      4.73 o 
   3  11   0        6.66        8.88      1.86 o 
   4  11   0        0.28       -1.22      1.32 o 
   5  11   0      115.65      108.17      4.49 o 
   6  11   0        2.09        2.79      2.02 o 
   7  11   0        0.03        7.01      3.28 o 
   8  11   0       56.06       65.19      7.40 o 
   9  11   0       53.33       57.91      6.23 o 
  10  11   0       63.86       59.87      5.24 o 
  11  11   0       24.52       33.55      6.44 o 
   0  12   0      404.21      378.93     15.01 o 
   1  12   0      108.41      102.27      5.13 o 
   2  12   0        9.32        9.75      1.96 o 
   3  12   0        3.13        1.54      1.49 o 
   4  12   0      107.15       96.34      4.38 o 
   5  12   0      232.25      225.43      7.77 o 
   6  12   0        0.21        1.21      2.89 o 
   7  12   0       72.49       70.35      6.81 o 
   8  12   0        0.16        6.23      3.07 o 
   9  12   0       37.96       40.61      6.18 o 
  10  12   0       37.32       46.10      6.49 o 
   1  13   0        1.20        4.34      1.92 o 
   2  13   0       21.68       14.75      2.70 o 
   3  13   0       73.37       71.61      4.62 o 
   4  13   0      152.95      164.89      8.51 o 
   5  13   0       20.67       17.09      2.89 o 
   6  13   0        1.27        2.45      2.67 o 
   7  13   0       25.43       21.42      4.67 o 
   8  13   0      118.46      107.18      8.58 o 
   9  13   0        9.59       11.66      4.14 o 
   0  14   0        7.03        7.85      3.36 o 
   1  14   0       25.15       27.16      4.71 o 
   2  14   0       10.77        9.28      2.78 o 
   3  14   0      297.50      296.31      9.85 o 
   4  14   0       10.02        5.72      3.54 o 
   5  14   0       68.11       58.78      7.64 o 
   6  14   0       45.25       50.77      7.23 o 
   7  14   0        8.60        9.32      3.86 o 
   1  15   0      265.55      258.81      9.42 o 
   2  15   0        0.26        2.82      2.08 o 
   3  15   0        7.98        8.12      2.51 o 
   4  15   0       30.39       32.74      9.12 o 
   5  15   0       67.10       73.75      8.94 o 
 -15   1   1        3.90        4.80      2.58 o 
 -14   1   1      120.03      128.43      6.92 o 
 -13   1   1      165.20      169.79      7.63 o 
 -12   1   1        0.95       -1.64      1.88 o 
 -11   1   1      119.68      123.29      5.91 o 
 -10   1   1      493.17      468.36     10.60 o 
  -9   1   1      186.89      182.60      4.08 o 
  -8   1   1       50.81       47.83      1.71 o 
  -7   1   1       44.60       44.93      1.22 o 
  -6   1   1       60.56       60.73      1.16 o 
  -5   1   1     2034.24     2185.41     19.00 o 
  -4   1   1      356.44      369.93      3.77 o 
  -3   1   1      247.66      236.78      3.02 o 
  -2   1   1     3807.24     3600.57     35.93 o 
  -1   1   1     4074.17     4014.43     46.15 o 
   0   1   1     7452.71     7212.97    106.19 o 
   1   1   1      488.72      477.22      4.68 o 
   2   1   1      586.80      630.16      6.28 o 
   3   1   1     2176.91     2256.06     18.25 o 
   4   1   1      114.48      104.68      1.45 o 
   5   1   1      102.93      103.04      1.54 o 
   6   1   1       56.35       73.32      1.39 o 
   7   1   1      134.30      129.11      2.60 o 
   8   1   1        5.28        9.29      0.72 o 
   9   1   1      140.59      144.05      5.06 o 
  10   1   1        1.10        0.94      1.77 o 
  11   1   1        0.25        2.39      1.91 o 
  12   1   1        5.02        4.14      2.08 o 
  13   1   1        8.24       15.34      3.21 o 
  14   1   1       22.59       24.50      3.96 o 
  15   1   1        7.42       14.45      3.15 o 
 -15   2   1       31.24       37.80      8.16 o 
 -14   2   1        3.01        3.49      2.14 o 
 -13   2   1      232.45      237.81      9.11 o 
 -12   2   1        3.34        3.77      1.96 o 
 -11   2   1       73.70       69.72      4.54 o 
 -10   2   1      224.82      226.32      6.68 o 
  -9   2   1      477.54      459.94      8.02 o 
  -8   2   1      845.42      816.19     10.46 o 
  -7   2   1        5.14        6.26      0.64 o 
  -6   2   1      306.13      302.14      3.39 o 
  -5   2   1      435.87      426.75      4.26 o 
  -4   2   1      317.17      367.18      4.11 o 
  -3   2   1       37.11       38.23      0.86 o 
  -2   2   1     2789.69     2788.66     25.39 o 
  -1   2   1     1786.94     1830.06     20.11 o 
   0   2   1     6551.47     6550.70     90.08 o 
   1   2   1     4029.58     4060.68     41.10 o 
   2   2   1     2292.71     2222.53     19.92 o 
   3   2   1      109.69       86.43      1.29 o 
   4   2   1     2213.61     2405.12     18.69 o 
   5   2   1        8.32       15.83      0.75 o 
   6   2   1      618.87      704.94      6.38 o 
   7   2   1      210.10      211.71      2.94 o 
   8   2   1       61.49       61.31      1.67 o 
   9   2   1      113.77      112.91      4.48 o 
  10   2   1       43.37       35.84      3.80 o 
  11   2   1        4.66        2.55      2.92 o 
  12   2   1       19.75       28.06      6.20 o 
  13   2   1        0.36        1.52      2.09 o 
  14   2   1      160.55      182.62      8.40 o 
  15   2   1        8.40       15.99      4.09 o 
 -15   3   1        3.04        5.80      3.52 o 
 -14   3   1      513.82      538.04     22.78 o 
 -13   3   1       93.63      104.87      9.25 o 
 -12   3   1      320.74      358.93     11.14 o 
 -11   3   1        8.08       11.43      2.40 o 
 -10   3   1        1.66        4.46      1.63 o 
  -9   3   1       45.79       46.05      2.62 o 
  -8   3   1      127.56      132.65      3.12 o 
  -7   3   1      410.70      399.92      4.82 o 
  -6   3   1       35.33       36.70      1.06 o 
  -5   3   1        2.46        3.33      0.48 o 
  -4   3   1      539.94      595.11      5.86 o 
  -3   3   1     3849.24     4055.78     34.57 o 
  -2   3   1     9121.73     9432.69    131.89 o 
  -1   3   1      337.63      397.10      5.55 o 
   0   3   1    36352.70    35380.83    489.04 o 
   1   3   1     5160.63     5530.88     75.34 o 
   2   3   1       33.69       36.44      0.86 o 
   3   3   1      153.48      177.30      2.25 o 
   4   3   1       50.19       71.84      1.33 o 
   5   3   1        2.18        4.44      0.55 o 
   6   3   1      331.44      326.25      3.95 o 
   7   3   1      138.98      137.42      2.89 o 
   8   3   1       29.60       34.52      1.86 o 
   9   3   1      294.47      309.13      6.49 o 
  10   3   1       27.01       37.42      4.20 o 
  11   3   1       16.82       14.50      3.86 o 
  12   3   1       30.09       36.64      7.92 o 
  13   3   1      115.98      127.49      9.00 o 
  14   3   1       18.34       22.53      3.62 o 
  15   3   1       11.41       11.52      4.49 o 
 -15   4   1        0.42        2.20      3.57 o 
 -14   4   1        0.15       -2.74      2.74 o 
 -13   4   1       19.20       12.42      4.31 o 
 -12   4   1      215.71      217.18     12.48 o 
 -11   4   1      126.86      123.88      5.80 o 
 -10   4   1      212.02      216.68      6.44 o 
  -9   4   1       14.97       10.89      1.28 o 
  -8   4   1      333.06      319.34      5.91 o 
  -7   4   1      179.18      166.74      3.59 o 
  -6   4   1      473.27      530.33      6.05 o 
  -5   4   1      214.51      231.77      2.79 o 
  -4   4   1     2041.52     2200.77     19.38 o 
  -3   4   1      232.94      226.93      3.06 o 
  -2   4   1      507.07      494.81      5.11 o 
  -1   4   1      680.58      762.66     10.39 o 
   0   4   1     1073.29     1061.50     11.58 o 
   1   4   1      532.65      542.59      5.80 o 
   2   4   1     1302.75     1349.66     13.52 o 
   3   4   1        6.53        3.57      0.51 o 
   4   4   1       87.84      115.17      1.88 o 
   5   4   1       87.75      110.35      1.84 o 
   6   4   1     1238.88     1312.63     12.85 o 
   7   4   1     1259.88     1275.49     13.54 o 
   8   4   1       43.96       50.75      2.18 o 
   9   4   1        1.99        4.18      2.33 o 
  10   4   1        8.93        7.36      2.17 o 
  11   4   1        4.51        4.00      1.94 o 
  12   4   1       14.00       18.75      4.03 o 
  13   4   1       58.29       55.09      7.85 o 
  14   4   1      136.43      133.09     10.64 o 
  15   4   1       62.83       67.12      8.89 o 
 -15   5   1        5.97        7.81      4.07 o 
 -14   5   1        3.71        5.10      3.68 o 
 -13   5   1        1.19        6.82      3.47 o 
 -12   5   1      205.58      204.66     12.27 o 
 -11   5   1       21.07       24.50      5.07 o 
 -10   5   1       93.78       79.49      5.28 o 
  -9   5   1     1097.41     1125.51     22.06 o 
  -8   5   1       54.57       52.24      2.84 o 
  -7   5   1      222.69      213.26      3.87 o 
  -6   5   1        1.69        3.24      0.59 o 
  -5   5   1      135.12      139.39      2.21 o 
  -4   5   1      369.56      408.78      4.47 o 
  -3   5   1     2401.70     2556.92     22.40 o 
  -2   5   1      911.37      991.51     10.35 o 
  -1   5   1      119.82      102.89      2.08 o 
   0   5   1     1035.78     1059.75     25.69 o 
   1   5   1     1561.36     1601.23     19.47 o 
   2   5   1      685.93      692.64      8.36 o 
   3   5   1      913.80      926.97      9.32 o 
   4   5   1      153.42      194.76      2.68 o 
   5   5   1       27.75       26.22      1.09 o 
   6   5   1       50.10       40.93      1.43 o 
   7   5   1     1016.34      979.59     10.87 o 
   8   5   1     1216.44     1192.70     14.81 o 
   9   5   1      135.82      151.84      3.89 o 
  10   5   1       32.05       28.63      5.13 o 
  11   5   1      303.44      284.04     14.30 o 
  12   5   1       72.83       83.85      8.03 o 
  13   5   1        4.18       -0.03      3.25 o 
  14   5   1       57.80       56.20      8.03 o 
 -14   6   1        2.20        3.09      3.58 o 
 -13   6   1       40.75       52.23      7.86 o 
 -12   6   1       46.26       49.55      7.02 o 
 -11   6   1        0.00        3.12      2.99 o 
 -10   6   1       15.40       19.31      3.78 o 
  -9   6   1       32.82       34.12      4.65 o 
  -8   6   1      101.56      108.21      3.18 o 
  -7   6   1        2.90        6.50      1.78 o 
  -6   6   1       15.89       17.80      1.12 o 
  -5   6   1       34.84       44.63      1.28 o 
  -4   6   1       48.87       50.32      1.39 o 
  -3   6   1        6.33        5.97      0.75 o 
  -2   6   1      220.97      239.63      3.68 o 
  -1   6   1      256.24      260.43      3.68 o 
   0   6   1      349.18      367.33      9.31 o 
   1   6   1     3139.76     3255.66     32.05 o 
   2   6   1      600.32      617.57      6.40 o 
   3   6   1       31.91       33.10      1.60 o 
   4   6   1      145.67      138.12      2.51 o 
   5   6   1      195.25      215.40      3.21 o 
   6   6   1      615.45      613.68      7.49 o 
   7   6   1      669.87      670.02      8.79 o 
   8   6   1        8.43       10.20      1.50 o 
   9   6   1      185.28      171.25      6.57 o 
  10   6   1       24.52       24.88      3.19 o 
  11   6   1       33.76       36.98      5.84 o 
  12   6   1       66.17       67.77      8.27 o 
  13   6   1      265.16      260.12     14.94 o 
  14   6   1       12.77        7.34      3.93 o 
 -14   7   1       67.47       85.63      8.96 o 
 -13   7   1      107.47      105.23      9.59 o 
 -12   7   1       31.35       41.40      6.84 o 
 -11   7   1      243.74      236.75     13.16 o 
 -10   7   1       19.51       20.83      3.70 o 
  -9   7   1      163.58      190.04      6.06 o 
  -8   7   1       49.28       61.30      3.33 o 
  -7   7   1       77.96       75.64      3.01 o 
  -6   7   1       54.07       39.23      1.84 o 
  -5   7   1        0.05        1.74      0.88 o 
  -4   7   1       95.80       88.10      2.21 o 
  -3   7   1       64.13       53.87      1.84 o 
  -2   7   1      285.80      292.97      6.09 o 
  -1   7   1     1214.83     1317.13     18.14 o 
   0   7   1      189.84      207.73      3.14 o 
   1   7   1     1086.28     1150.50     11.84 o 
   2   7   1     1337.27     1355.34     15.10 o 
   3   7   1       44.74       44.45      1.30 o 
   4   7   1      134.02      142.26      2.62 o 
   5   7   1      409.85      418.03      5.58 o 
   6   7   1      394.97      390.83      7.27 o 
   7   7   1      209.65      208.51      4.37 o 
   8   7   1       46.30       52.63      3.73 o 
   9   7   1       79.37       75.62      4.66 o 
  10   7   1        0.00        1.09      1.77 o 
  11   7   1      269.96      245.14     13.44 o 
  12   7   1       48.02       43.02      6.97 o 
  13   7   1        0.19        3.54      3.79 o 
 -13   8   1        6.54        7.37      4.31 o 
 -12   8   1       33.47       49.67      7.50 o 
 -11   8   1       55.38       56.21      7.38 o 
 -10   8   1       11.57       12.04      2.55 o 
  -9   8   1      342.42      367.09      9.23 o 
  -8   8   1      119.71      143.49      5.18 o 
  -7   8   1        1.33        2.92      1.36 o 
  -6   8   1       19.08       19.82      1.74 o 
  -5   8   1      305.13      291.83      5.80 o 
  -4   8   1        5.67        7.43      1.12 o 
  -3   8   1      633.88      595.44     11.93 o 
  -2   8   1        7.71        5.40      0.83 o 
  -1   8   1        4.18       -0.14      1.09 o 
   0   8   1       74.70       80.13      2.17 o 
   1   8   1       26.75       25.96      2.00 o 
   2   8   1       33.33       42.97      2.04 o 
   3   8   1      642.67      717.83      9.78 o 
   4   8   1       31.77       23.85      1.59 o 
   5   8   1      590.18      569.92      9.45 o 
   6   8   1       34.27       45.92      2.44 o 
   7   8   1      101.76       93.98      4.23 o 
   8   8   1      511.68      522.44     13.21 o 
   9   8   1        0.19        2.12      1.82 o 
  10   8   1      161.28      184.79      8.58 o 
  11   8   1       32.33       39.72      6.30 o 
  12   8   1       18.81       15.99      4.64 o 
  13   8   1       18.81       15.48      5.04 o 
 -13   9   1       77.52       84.63      8.89 o 
 -12   9   1       40.43       34.67      6.53 o 
 -11   9   1        5.93        2.84      3.39 o 
 -10   9   1       47.77       58.68      4.56 o 
  -9   9   1        9.39       18.83      3.88 o 
  -8   9   1       75.40       86.67      4.49 o 
  -7   9   1      144.43      152.32      5.28 o 
  -6   9   1       11.02       12.11      1.56 o 
  -5   9   1      110.54      113.63      3.45 o 
  -4   9   1       25.06       18.39      2.51 o 
  -3   9   1       27.22       31.90      1.71 o 
  -2   9   1      200.44      169.62      4.24 o 
  -1   9   1      522.98      534.48      8.99 o 
   0   9   1     1062.59     1046.44     15.22 o 
   1   9   1      102.07      125.69      6.11 o 
   2   9   1      351.67      388.59      9.66 o 
   3   9   1       60.55       56.30      2.75 o 
   4   9   1       96.22       89.80      3.33 o 
   5   9   1       76.56       70.64      3.02 o 
   6   9   1      142.08      134.70      3.53 o 
   7   9   1        2.82        8.49      3.88 o 
   8   9   1       21.56       25.17      3.27 o 
   9   9   1      204.01      200.84      8.22 o 
  10   9   1       18.59       19.07      4.02 o 
  11   9   1      129.95      146.66     10.57 o 
  12   9   1       79.79       78.55      9.37 o 
 -12  10   1       16.33       12.81      4.70 o 
 -11  10   1       64.81       82.57      8.41 o 
 -10  10   1        3.36        6.60      2.66 o 
  -9  10   1      124.72      125.41      9.85 o 
  -8  10   1        9.80        9.75      2.14 o 
  -7  10   1       82.95       89.34      7.28 o 
  -6  10   1        6.89        5.21      3.23 o 
  -5  10   1       24.39       20.07      2.76 o 
  -4  10   1      126.01      140.69      4.78 o 
  -3  10   1        0.38        2.31      1.29 o 
  -2  10   1        0.39        0.10      1.26 o 
  -1  10   1        8.50        5.97      1.27 o 
   0  10   1       10.44       19.10      1.97 o 
   1  10   1       31.59       37.29      2.85 o 
   2  10   1      232.07      244.81      5.57 o 
   3  10   1      325.52      308.04      6.48 o 
   4  10   1      331.76      325.29      7.34 o 
   5  10   1      131.87      123.22      4.57 o 
   6  10   1      140.08      144.69      5.41 o 
   7  10   1      121.39      135.13      7.39 o 
   8  10   1        0.83        0.85      2.62 o 
   9  10   1      160.71      171.60      7.31 o 
  10  10   1       36.94       38.45      4.28 o 
  11  10   1        0.45        2.73      3.41 o 
  12  10   1       18.98       27.88      6.03 o 
 -11  11   1       99.18       84.21      8.49 o 
 -10  11   1       17.18       14.22      2.93 o 
  -9  11   1      380.11      393.97     17.53 o 
  -8  11   1       53.34       63.47      4.79 o 
  -7  11   1       30.69       43.12      4.68 o 
  -6  11   1      115.72      113.22      6.13 o 
  -5  11   1      361.98      394.38     12.88 o 
  -4  11   1       43.38       41.34      3.21 o 
  -3  11   1        4.79        3.60      1.47 o 
  -2  11   1       17.75       14.15      2.09 o 
  -1  11   1      398.74      380.04      8.92 o 
   0  11   1      139.12      140.62      5.69 o 
   1  11   1       43.48       36.17      3.37 o 
   2  11   1        6.84        6.20      1.66 o 
   3  11   1      293.56      288.16      9.46 o 
   4  11   1       11.09       10.61      1.98 o 
   5  11   1      144.43      145.26      5.89 o 
   6  11   1      198.41      202.23      7.12 o 
   7  11   1      167.07      153.24      9.60 o 
   8  11   1      296.83      308.67     14.18 o 
   9  11   1      163.35      160.40      7.32 o 
  10  11   1       36.79       43.07      4.50 o 
  11  11   1        6.20       12.16      4.48 o 
 -10  12   1       36.29       35.61      5.43 o 
  -9  12   1       28.70       34.12      5.76 o 
  -8  12   1       88.02       88.47      7.68 o 
  -7  12   1        5.82        0.90      2.53 o 
  -6  12   1      110.36      111.51      6.43 o 
  -5  12   1       42.55       38.67      3.34 o 
  -4  12   1      368.16      365.62     10.44 o 
  -3  12   1       20.53       17.35      2.45 o 
  -2  12   1       28.74       26.07      2.76 o 
  -1  12   1       22.25       21.16      2.89 o 
   0  12   1       11.36        8.14      2.27 o 
   1  12   1      345.02      309.33      9.34 o 
   2  12   1      279.40      267.22     12.87 o 
   3  12   1        4.64        5.87      2.03 o 
   4  12   1        1.55        1.23      1.59 o 
   5  12   1      333.70      331.83      9.86 o 
   6  12   1        2.92       -1.03      2.38 o 
   7  12   1      256.86      255.01     13.11 o 
   8  12   1       26.12       28.37      5.30 o 
   9  12   1        6.74        3.37      3.19 o 
  10  12   1        2.19       10.99      3.50 o 
  -9  13   1       41.69       24.83      5.11 o 
  -8  13   1        6.67       12.65      3.73 o 
  -7  13   1        7.99       10.05      3.55 o 
  -6  13   1      106.85      114.02      8.62 o 
  -5  13   1       95.57       97.32      5.30 o 
  -4  13   1        0.49        0.64      1.55 o 
  -3  13   1       88.22       86.83      4.59 o 
  -2  13   1       32.10       29.99      3.51 o 
  -1  13   1       49.86       50.17      6.18 o 
   0  13   1       78.93       72.58      7.24 o 
   1  13   1      133.19      130.20      6.02 o 
   2  13   1        3.97        3.07      1.97 o 
   3  13   1      116.91      110.23      5.64 o 
   4  13   1      153.25      148.79      6.50 o 
   5  13   1        0.08       -0.21      1.76 o 
   6  13   1       64.88       59.98      7.37 o 
   7  13   1       25.57       25.01      5.19 o 
   8  13   1       30.04       28.48      5.41 o 
  -7  14   1       36.90       36.17      6.22 o 
  -6  14   1        9.44       11.00      3.58 o 
  -5  14   1        0.00        3.86      2.90 o 
  -4  14   1       34.03       32.93      3.86 o 
  -3  14   1       34.65       31.35      4.27 o 
  -2  14   1       40.05       46.16      4.43 o 
  -1  14   1       85.80       85.87      5.11 o 
   0  14   1      123.25      115.70      6.32 o 
   1  14   1       77.81       69.31      5.47 o 
   2  14   1        6.67        4.75      2.18 o 
   3  14   1        7.61        8.30      2.57 o 
   4  14   1       10.00       11.02      2.60 o 
   5  14   1        2.56       10.47      3.82 o 
   6  14   1        2.20        2.98      3.41 o 
   7  14   1        6.44       15.36      4.72 o 
  -5  15   1       86.39       77.23      8.93 o 
  -4  15   1       65.49       69.19     13.93 o 
  -3  15   1       21.89       23.30      3.52 o 
  -2  15   1        9.31        8.26      5.39 o 
  -1  15   1        9.42        6.69      3.10 o 
   0  15   1       45.30       44.49      4.79 o 
   1  15   1       18.49       23.25      8.46 o 
   2  15   1       58.29       57.80      5.20 o 
   3  15   1        0.42        2.67      2.75 o 
   4  15   1       38.65       41.75      4.49 o 
 -15   0   2      108.93      123.82      9.86 o 
 -14   0   2      103.36      118.37      9.31 o 
 -13   0   2      752.85      763.13     27.02 o 
 -12   0   2      161.94      143.85      9.33 o 
 -11   0   2      386.35      368.99     15.31 o 
 -10   0   2     1474.16     1326.69     29.44 o 
  -9   0   2       22.06       17.72      2.19 o 
  -8   0   2       22.22       19.52      2.06 o 
  -7   0   2       17.96       21.59      1.95 o 
  -6   0   2       28.64       27.91      1.27 o 
  -5   0   2     1232.72     1326.06     18.94 o 
  -4   0   2     1464.37     1543.53     21.43 o 
  -3   0   2     2108.18     2005.47     32.23 o 
  -2   0   2       23.32       33.52      2.14 o 
   0   0   2    10359.18    10092.15    225.09 o 
   1   0   2    15178.53    15103.46    269.39 o 
   2   0   2     1803.76     1692.55     29.57 o 
   3   0   2     4306.56     4342.07     54.82 o 
   4   0   2        2.62        0.36      0.53 o 
   5   0   2        1.54        7.34      0.91 o 
   6   0   2       19.85       24.22      1.75 o 
   7   0   2        7.53        9.80      1.06 o 
   8   0   2       17.14       18.89      1.44 o 
   9   0   2       35.51       18.43      3.98 o 
  10   0   2        3.11        6.94      3.38 o 
  11   0   2       24.96       35.81      5.67 o 
  12   0   2       73.06       74.30      7.38 o 
  13   0   2        1.81        4.89      3.45 o 
  14   0   2      278.16      275.81     15.11 o 
  15   0   2       66.47       67.19      8.52 o 
 -15   1   2      103.28      105.31      6.40 o 
 -14   1   2       94.49       89.63      5.74 o 
 -13   1   2      306.10      321.60     10.78 o 
 -12   1   2      311.39      318.66     10.27 o 
 -11   1   2      690.24      634.11     13.43 o 
 -10   1   2     1499.52     1402.28     21.79 o 
  -9   1   2      662.77      628.44      9.19 o 
  -8   1   2     2330.46     2208.41     28.73 o 
  -7   1   2      347.32      306.56      4.30 o 
  -6   1   2       41.92       59.54      1.42 o 
  -5   1   2     1076.15     1183.19     11.64 o 
  -4   1   2       18.97       27.62      1.23 o 
  -3   1   2     1211.89     1155.20     11.87 o 
  -2   1   2     5534.97     5238.51     56.03 o 
  -1   1   2     5889.69     5565.00    124.84 o 
   0   1   2     9837.81     9862.25    127.46 o 
   1   1   2      571.50      593.81      6.85 o 
   2   1   2     3684.31     3625.49     34.78 o 
   3   1   2      776.96      769.00      6.62 o 
   4   1   2     9969.40    10774.91     82.55 o 
   5   1   2        5.50       17.45      0.85 o 
   6   1   2     3914.16     4032.65     32.48 o 
   7   1   2      626.45      651.89      6.72 o 
   8   1   2      178.74      171.07      2.86 o 
   9   1   2      148.80      130.35      4.20 o 
  10   1   2       25.92       20.13      3.11 o 
  11   1   2       99.64      102.68      5.80 o 
  12   1   2        5.47        4.76      3.13 o 
  13   1   2        9.19        7.81      2.63 o 
  14   1   2      263.43      265.70     10.47 o 
  15   1   2      344.33      376.82     13.16 o 
 -15   2   2        9.56       18.21      3.26 o 
 -14   2   2       29.81       30.21     10.02 o 
 -13   2   2       36.79       44.32      5.90 o 
 -12   2   2        3.09        5.61      2.10 o 
 -11   2   2       10.94       14.87      2.25 o 
 -10   2   2       11.11       10.27      1.69 o 
  -9   2   2     1006.67      929.83     12.45 o 
  -8   2   2      437.41      424.98      6.40 o 
  -7   2   2       35.88       44.79      1.50 o 
  -6   2   2      119.60      129.56      1.97 o 
  -5   2   2      322.89      296.56      3.50 o 
  -4   2   2      239.93      227.91      2.95 o 
  -3   2   2     1505.86     1498.88     13.15 o 
  -2   2   2      373.41      350.98      4.36 o 
  -1   2   2       38.47       40.39      1.61 o 
   0   2   2     3416.76     3495.77     34.49 o 
   1   2   2     2751.50     2811.30     27.73 o 
   2   2   2      486.28      491.80      4.60 o 
   3   2   2      406.51      396.12      3.78 o 
   4   2   2      152.98      175.37      2.11 o 
   5   2   2       55.13       73.63      1.37 o 
   6   2   2      274.81      302.74      3.51 o 
   7   2   2       23.08       24.77      1.16 o 
   8   2   2       30.62       21.09      1.19 o 
   9   2   2      199.45      172.42      4.12 o 
  10   2   2        4.89        5.61      2.22 o 
  11   2   2       12.52       11.36      3.91 o 
  12   2   2        3.58        3.70      2.26 o 
  13   2   2       47.59       57.67      5.35 o 
  14   2   2       19.90       19.70      3.66 o 
  15   2   2        1.94        6.04      3.23 o 
 -15   3   2        1.59        5.92      3.37 o 
 -14   3   2        0.64       -0.02      3.10 o 
 -13   3   2       66.73       73.23      7.20 o 
 -12   3   2       28.11       30.21      8.97 o 
 -11   3   2       89.97       90.80      4.31 o 
 -10   3   2      749.78      722.29     14.38 o 
  -9   3   2     1089.84     1058.13     15.16 o 
  -8   3   2      248.42      236.72      3.92 o 
  -7   3   2      112.62      110.45      2.33 o 
  -6   3   2       40.78       38.68      1.01 o 
  -5   3   2      301.52      332.27      3.51 o 
  -4   3   2      218.66      206.47      2.53 o 
  -3   3   2     1579.71     1622.71     14.31 o 
  -2   3   2     3805.47     3880.98     36.68 o 
  -1   3   2     7774.61     7877.52    124.87 o 
   0   3   2      777.15      854.01      9.11 o 
   1   3   2     1706.57     1785.03     17.17 o 
   2   3   2      484.17      491.16      7.03 o 
   3   3   2      278.75      321.99      3.24 o 
   4   3   2       94.87      104.96      1.58 o 
   5   3   2     2378.25     2528.05     19.93 o 
   6   3   2      487.26      528.93      5.38 o 
   7   3   2       85.63       84.21      1.95 o 
   8   3   2       17.98       20.20      1.35 o 
   9   3   2       47.97       44.21      2.80 o 
  10   3   2      143.00      134.16      9.78 o 
  11   3   2        3.10        2.82      2.05 o 
  12   3   2        0.36        1.93      1.91 o 
  13   3   2      263.36      269.45     10.11 o 
  14   3   2       29.24       31.60      4.71 o 
  15   3   2       10.02       20.99      5.42 o 
 -15   4   2       36.99       38.22      7.07 o 
 -14   4   2      115.42      112.45      9.76 o 
 -13   4   2        0.01       -1.09      2.44 o 
 -12   4   2        1.89        1.60      2.85 o 
 -11   4   2       95.00      100.40      6.18 o 
 -10   4   2        1.46       -0.03      1.06 o 
  -9   4   2      758.20      737.81     12.41 o 
  -8   4   2       58.01       60.96      2.01 o 
  -7   4   2      546.39      533.36      6.38 o 
  -6   4   2      132.18      113.69      1.90 o 
  -5   4   2        0.74        0.84      0.37 o 
  -4   4   2       40.79       44.52      1.08 o 
  -3   4   2      830.44      872.10      8.61 o 
  -2   4   2        1.94        6.63      0.49 o 
  -1   4   2       32.31       21.02      1.17 o 
   0   4   2      205.32      224.03      3.54 o 
   1   4   2       21.16       17.08      0.66 o 
   2   4   2      962.51     1053.54     10.04 o 
   3   4   2      273.20      270.65      3.02 o 
   4   4   2      998.80     1110.10      9.85 o 
   5   4   2      157.69      200.06      2.68 o 
   6   4   2       85.16      101.49      2.14 o 
   7   4   2      128.14      141.17      2.81 o 
   8   4   2       12.84        9.93      1.25 o 
   9   4   2       66.16       71.40      3.36 o 
  10   4   2       62.27       57.46      8.61 o 
  11   4   2      136.26      140.32     14.27 o 
  12   4   2       76.78       89.47      5.49 o 
  13   4   2        0.03        1.52      3.43 o 
  14   4   2       83.15       81.49     10.00 o 
 -15   5   2        2.10        5.27      3.77 o 
 -14   5   2       74.13       75.67      9.46 o 
 -13   5   2       50.20       66.21      8.50 o 
 -12   5   2       41.85       26.11      5.54 o 
 -11   5   2      931.59      949.16     35.09 o 
 -10   5   2      146.65      147.12      7.04 o 
  -9   5   2      575.82      583.15     10.18 o 
  -8   5   2     1700.39     1716.71     21.88 o 
  -7   5   2        0.01       -0.06      0.65 o 
  -6   5   2       80.91       75.26      1.55 o 
  -5   5   2        3.30        6.11      0.61 o 
  -4   5   2       48.37       50.04      1.36 o 
  -3   5   2       28.74       37.29      1.05 o 
  -2   5   2      283.51      307.48      4.10 o 
  -1   5   2      663.31      729.61     11.77 o 
   0   5   2      113.31      112.45      2.54 o 
   1   5   2     1080.69     1146.14     12.24 o 
   2   5   2     1864.89     2051.30     18.85 o 
   3   5   2      278.37      289.36      3.49 o 
   4   5   2      530.96      611.83      6.54 o 
   5   5   2     1529.63     1590.05     14.44 o 
   6   5   2       49.55       47.63      1.89 o 
   7   5   2        2.94        2.01      0.83 o 
   8   5   2        0.05        1.89      1.13 o 
   9   5   2       12.59       14.91      2.09 o 
  10   5   2       33.08       36.25      3.69 o 
  11   5   2      127.50      127.36      9.59 o 
  12   5   2       43.64       37.23      6.37 o 
  13   5   2       51.66       37.81      6.51 o 
  14   5   2       10.49       19.97      5.55 o 
 -14   6   2      119.89      112.51     10.06 o 
 -13   6   2        0.10       -0.97      2.87 o 
 -12   6   2      218.24      221.06     12.91 o 
 -11   6   2       11.97       17.77      3.59 o 
 -10   6   2      426.27      448.97     13.87 o 
  -9   6   2       77.55       83.55      5.63 o 
  -8   6   2       70.17       81.60      3.18 o 
  -7   6   2       26.57       24.01      1.62 o 
  -6   6   2      712.61      655.24      7.37 o 
  -5   6   2      296.85      283.84      3.58 o 
  -4   6   2       60.42       76.60      1.79 o 
  -3   6   2     1003.70     1052.92     18.36 o 
  -2   6   2       10.43       17.50      1.09 o 
  -1   6   2      501.58      499.15      9.10 o 
   0   6   2      903.83      960.29     11.95 o 
   1   6   2      608.23      715.75      9.22 o 
   2   6   2      851.15      934.06      9.99 o 
   3   6   2     2291.65     2445.81     22.59 o 
   4   6   2       69.37       77.84      1.73 o 
   5   6   2      428.15      425.02      5.14 o 
   6   6   2       39.05       34.20      1.63 o 
   7   6   2        0.02       -0.13      0.83 o 
   8   6   2      491.15      464.90      9.91 o 
   9   6   2        0.20        0.45      1.77 o 
  10   6   2        8.18        7.10      2.29 o 
  11   6   2        2.40        4.66      3.21 o 
  12   6   2        0.15       -0.59      2.88 o 
  13   6   2       12.20       12.00      4.62 o 
  14   6   2       82.45      104.75      9.82 o 
 -14   7   2        0.71       -1.26      3.18 o 
 -13   7   2       31.79       32.35      6.48 o 
 -12   7   2       23.53       25.83      5.73 o 
 -11   7   2       34.46       32.96      5.93 o 
 -10   7   2       84.39       88.35      5.84 o 
  -9   7   2       30.19       32.37      2.94 o 
  -8   7   2       83.94       84.10      4.35 o 
  -7   7   2      155.30      166.55      4.50 o 
  -6   7   2       61.44       73.48      2.57 o 
  -5   7   2       10.86       20.52      1.55 o 
  -4   7   2      140.01      143.08      3.13 o 
  -3   7   2       24.28       16.87      1.29 o 
  -2   7   2      260.30      271.70      4.46 o 
  -1   7   2       31.32       35.32      2.36 o 
   0   7   2       15.21       31.85      1.47 o 
   1   7   2     2129.65     2123.72     20.74 o 
   2   7   2      722.51      697.64      7.79 o 
   3   7   2      170.94      184.96      2.87 o 
   4   7   2       53.02       46.86      1.48 o 
   5   7   2      602.37      624.92      7.88 o 
   6   7   2      174.60      183.47      3.99 o 
   7   7   2       70.39       62.87      3.38 o 
   8   7   2      107.17      102.38      5.15 o 
   9   7   2        0.02        1.12      1.86 o 
  10   7   2       22.07       22.66      3.30 o 
  11   7   2       12.22       18.36      4.94 o 
  12   7   2        3.46        5.92      3.70 o 
  13   7   2      125.20      125.80     10.58 o 
 -13   8   2        3.90        4.69      3.83 o 
 -12   8   2       20.20       21.44      5.30 o 
 -11   8   2       70.23       63.46      8.12 o 
 -10   8   2       97.93       95.86      6.44 o 
  -9   8   2      341.15      354.32      9.00 o 
  -8   8   2      130.48      121.67      4.72 o 
  -7   8   2       92.67       84.29      3.79 o 
  -6   8   2      298.12      275.89      5.64 o 
  -5   8   2      120.82      122.44      3.41 o 
  -4   8   2       24.06       24.49      2.03 o 
  -3   8   2       16.13       12.75      1.33 o 
  -2   8   2       91.75      111.64      3.39 o 
  -1   8   2      247.29      255.10      4.39 o 
   0   8   2      257.61      260.51      4.79 o 
   1   8   2        7.51        5.37      0.91 o 
   2   8   2      283.90      295.70      8.01 o 
   3   8   2      372.02      371.53      5.99 o 
   4   8   2       98.88      108.85      2.92 o 
   5   8   2      135.52      133.33      3.35 o 
   6   8   2       11.93        9.59      1.43 o 
   7   8   2      126.95      130.52      5.13 o 
   8   8   2       27.58       31.39      3.51 o 
   9   8   2        4.82        5.11      2.15 o 
  10   8   2      168.01      184.33     10.83 o 
  11   8   2        5.61        5.53      3.47 o 
  12   8   2        2.64        7.84      4.05 o 
  13   8   2        0.55        5.80      3.62 o 
 -13   9   2        3.20        8.31      4.19 o 
 -12   9   2      128.39      122.61     10.06 o 
 -11   9   2      199.91      189.98     12.08 o 
 -10   9   2       96.52       98.97      4.72 o 
  -9   9   2        9.34       11.39      2.14 o 
  -8   9   2       74.23       69.71      3.84 o 
  -7   9   2       10.39       12.76      2.91 o 
  -6   9   2      241.85      245.15      5.46 o 
  -5   9   2       96.38       84.83      4.73 o 
  -4   9   2      496.19      474.79      8.23 o 
  -3   9   2       73.59       65.00      2.21 o 
  -2   9   2      337.30      308.44      6.09 o 
  -1   9   2      677.16      649.42     10.43 o 
   0   9   2       10.82       12.84      1.49 o 
   1   9   2      924.82      968.29     12.85 o 
   2   9   2      834.08      851.24     16.16 o 
   3   9   2      215.54      226.90      5.15 o 
   4   9   2      109.45      104.71      3.99 o 
   5   9   2        4.30        4.97      1.48 o 
   6   9   2      259.22      281.98      5.88 o 
   7   9   2      192.64      201.90     15.34 o 
   8   9   2       68.42       71.63      4.62 o 
   9   9   2       11.84       14.50      2.85 o 
  10   9   2      144.64      160.63      7.20 o 
  11   9   2        7.37       11.64      4.25 o 
  12   9   2        0.42        7.76      3.94 o 
 -12  10   2        5.69        1.42      3.74 o 
 -11  10   2       22.56        9.64      4.27 o 
 -10  10   2        2.97        4.96      2.09 o 
  -9  10   2       31.39       30.06      3.27 o 
  -8  10   2        2.10        0.53      1.54 o 
  -7  10   2      131.10      144.59      5.25 o 
  -6  10   2      273.07      271.34      7.32 o 
  -5  10   2       20.50       18.37      2.76 o 
  -4  10   2       86.74       87.51      3.72 o 
  -3  10   2      399.74      391.78     10.99 o 
  -2  10   2      277.29      266.63      6.83 o 
  -1  10   2       10.46        6.92      1.33 o 
   0  10   2       40.45       40.82      2.64 o 
   1  10   2      776.82      792.15     17.89 o 
   2  10   2       10.72       12.81      2.88 o 
   3  10   2       44.78       49.41      3.16 o 
   4  10   2       15.92       15.67      1.76 o 
   5  10   2       45.54       46.94      3.58 o 
   6  10   2       57.66       48.26      3.60 o 
   7  10   2        0.60       -1.98      1.98 o 
   8  10   2      146.49      140.76      6.48 o 
   9  10   2       15.01       15.29      2.89 o 
  10  10   2        2.12        3.69      2.17 o 
  11  10   2        8.45       12.55      4.22 o 
 -11  11   2       60.75       64.71      8.56 o 
 -10  11   2        4.89        5.21      3.56 o 
  -9  11   2      237.45      255.12     18.78 o 
  -8  11   2      175.66      169.21      6.26 o 
  -7  11   2       10.17       12.88      2.98 o 
  -6  11   2       12.87       13.30      2.94 o 
  -5  11   2       35.79       27.55      2.72 o 
  -4  11   2       19.44       17.35      2.22 o 
  -3  11   2      232.62      222.61      6.49 o 
  -2  11   2        0.11       -0.75      1.14 o 
  -1  11   2       31.48       30.43      2.77 o 
   0  11   2       16.60       14.36      2.35 o 
   1  11   2      329.67      315.75     13.69 o 
   2  11   2        2.55        2.73      1.98 o 
   3  11   2        7.84        9.68      2.15 o 
   4  11   2      707.16      700.84     15.80 o 
   5  11   2        0.98       -1.00      1.51 o 
   6  11   2        6.64        7.63      2.15 o 
   7  11   2        5.51        9.75      3.69 o 
   8  11   2       23.50       23.95      4.99 o 
   9  11   2        1.10        2.78      2.88 o 
  10  11   2        1.32        7.62      2.39 o 
 -10  12   2       20.54       25.66      5.04 o 
  -9  12   2        6.14        8.70      3.20 o 
  -8  12   2      210.72      237.31     12.42 o 
  -7  12   2       11.93       13.31      3.46 o 
  -6  12   2        0.07        1.90      1.98 o 
  -5  12   2        2.89        3.84      1.75 o 
  -4  12   2       14.35       11.38      2.15 o 
  -3  12   2        8.19        6.01      1.79 o 
  -2  12   2        0.70        0.56      1.38 o 
  -1  12   2        8.98       13.70      2.47 o 
   0  12   2      458.51      426.97     12.34 o 
   1  12   2       42.91       38.69      3.86 o 
   2  12   2        0.51        1.29      2.16 o 
   3  12   2      481.06      473.19     12.40 o 
   4  12   2       38.60       34.80      3.70 o 
   5  12   2       81.77       85.21      8.49 o 
   6  12   2       64.61       60.07      7.30 o 
   7  12   2       15.71       20.64      4.82 o 
   8  12   2       59.52       73.92      7.13 o 
   9  12   2       13.90       19.68      4.79 o 
  -9  13   2      160.97      199.69     11.81 o 
  -8  13   2       16.27       10.86      3.57 o 
  -7  13   2        1.29        7.25      3.31 o 
  -6  13   2        0.26        1.41      2.08 o 
  -5  13   2      364.52      349.10     16.83 o 
  -4  13   2       12.57       12.44      2.28 o 
  -3  13   2       24.20       21.85      2.72 o 
  -2  13   2        3.40        3.17      1.65 o 
  -1  13   2        7.04        6.28      2.13 o 
   0  13   2       19.90       15.20      2.68 o 
   1  13   2      130.96      112.37      5.65 o 
   2  13   2       37.91       37.12      5.86 o 
   3  13   2      138.05      132.87      6.21 o 
   4  13   2       70.37       66.87      4.77 o 
   5  13   2       11.27        9.76      7.17 o 
   6  13   2       57.84       51.44      6.98 o 
   7  13   2        0.01        2.95      2.90 o 
   8  13   2       57.79       56.58      7.44 o 
  -7  14   2       19.74       24.78      5.66 o 
  -6  14   2       34.96       36.81      6.26 o 
  -5  14   2       10.97       14.85      4.17 o 
  -4  14   2        0.72        1.46      2.08 o 
  -3  14   2       19.12       21.06      2.77 o 
  -2  14   2      150.45      164.51      7.08 o 
  -1  14   2        0.00        0.77      2.55 o 
   0  14   2        5.18        3.72      2.12 o 
   1  14   2       30.19       31.83      5.83 o 
   2  14   2       14.66       12.05      2.70 o 
   3  14   2      107.02      105.85      5.72 o 
   4  14   2       20.87       22.07      7.24 o 
   5  14   2       87.34       81.72      5.27 o 
   6  14   2        0.44        2.10      3.05 o 
  -5  15   2       23.58       17.07      4.67 o 
  -4  15   2        0.55        6.12      3.33 o 
  -3  15   2      113.00      115.05     11.75 o 
  -2  15   2      151.18      131.71      6.54 o 
  -1  15   2        3.76        5.63      2.38 o 
   0  15   2      237.17      214.97      8.56 o 
   1  15   2      207.85      197.98      8.25 o 
   2  15   2        0.40        6.08      3.22 o 
   3  15   2      132.50      114.85      6.32 o 
   4  15   2       15.71       14.75      4.27 o 
 -15   1   3      141.77      162.67      7.89 o 
 -14   1   3        2.67        3.10      2.49 o 
 -13   1   3        4.39        5.37      2.20 o 
 -12   1   3       88.54       85.82      5.64 o 
 -11   1   3      212.47      209.01      5.79 o 
 -10   1   3       75.59       71.51      3.31 o 
  -9   1   3     1777.01     1633.20     19.97 o 
  -8   1   3      446.72      416.92      7.21 o 
  -7   1   3       30.89       25.40      1.22 o 
  -6   1   3      264.21      265.31      3.46 o 
  -5   1   3      710.20      691.70      7.19 o 
  -4   1   3       48.54       45.13      1.01 o 
  -3   1   3     3722.85     3630.87     38.03 o 
  -2   1   3       17.02        5.69      0.58 o 
  -1   1   3     1143.79     1097.37     31.88 o 
   0   1   3      806.25      735.62     12.38 o 
   1   1   3     3930.71     3952.40     39.80 o 
   2   1   3        0.22        0.96      0.60 o 
   3   1   3      643.34      682.79      6.46 o 
   4   1   3      951.16      968.02      9.00 o 
   5   1   3      943.18      963.20      8.25 o 
   6   1   3       34.76       45.61      1.32 o 
   7   1   3      732.77      710.27      7.64 o 
   8   1   3        1.29        2.33      0.77 o 
   9   1   3       12.88       24.30      1.84 o 
  10   1   3      646.83      578.11     16.59 o 
  11   1   3       11.18       13.09      2.96 o 
  12   1   3       48.08       60.76      5.42 o 
  13   1   3      167.91      171.49      8.11 o 
  14   1   3       48.77       47.00      5.24 o 
  15   1   3        7.57        9.90      4.99 o 
 -15   2   3       14.27       15.15      2.96 o 
 -14   2   3        1.06        2.52      4.08 o 
 -13   2   3        0.64        2.52      1.88 o 
 -12   2   3       19.02       18.32      3.73 o 
 -11   2   3       23.53       26.44      2.74 o 
 -10   2   3     2929.61     2743.46     39.28 o 
  -9   2   3     3219.21     3043.29     34.99 o 
  -8   2   3     1043.61     1029.77     13.20 o 
  -7   2   3        3.95       16.14      1.00 o 
  -6   2   3      190.02      177.89      2.57 o 
  -5   2   3       54.29       54.17      1.21 o 
  -4   2   3        0.00        1.08      0.62 o 
  -3   2   3      906.09      948.97      9.53 o 
  -2   2   3      218.21      232.09      2.94 o 
  -1   2   3     1863.84     1989.05     21.83 o 
   0   2   3     3318.03     3248.38     32.35 o 
   1   2   3      542.33      563.41      5.62 o 
   2   2   3       51.10       48.11      0.97 o 
   3   2   3     1454.25     1581.62     11.82 o 
   4   2   3     7375.26     7871.23     64.23 o 
   5   2   3        0.43        4.57      0.53 o 
   6   2   3      796.31      797.02      7.87 o 
   7   2   3        2.85        4.98      0.75 o 
   8   2   3      326.18      322.29      4.63 o 
   9   2   3      145.22      131.39      3.68 o 
  10   2   3        0.52        6.95      2.43 o 
  11   2   3       14.41       16.11      3.61 o 
  12   2   3      124.22      125.20      6.70 o 
  13   2   3       24.70       30.96      4.20 o 
  14   2   3       13.06       12.61      3.49 o 
  15   2   3       66.47       89.92      6.27 o 
 -15   3   3       30.86       31.71      6.43 o 
 -14   3   3        1.42        0.72      2.93 o 
 -13   3   3        0.81        2.68      3.71 o 
 -12   3   3        3.77        6.82      1.78 o 
 -11   3   3      527.99      513.81     11.51 o 
 -10   3   3      112.42      119.85      4.11 o 
  -9   3   3       33.79       36.01      2.21 o 
  -8   3   3       49.14       47.53      1.69 o 
  -7   3   3      191.89      185.80      2.98 o 
  -6   3   3     1154.74     1125.51     10.42 o 
  -5   3   3      638.66      648.59      6.03 o 
  -4   3   3      609.40      705.54      6.76 o 
  -3   3   3      410.21      429.65      5.62 o 
  -2   3   3       22.93       11.35      0.69 o 
  -1   3   3        2.46        6.08      0.74 o 
   0   3   3     1165.55     1237.60     12.07 o 
   1   3   3     5812.48     6113.38     85.71 o 
   2   3   3     1376.60     1362.74     10.65 o 
   3   3   3      464.73      452.29      4.14 o 
   4   3   3     2106.97     2255.90     19.09 o 
   5   3   3       89.71       73.63      1.52 o 
   6   3   3      128.51      126.60      2.35 o 
   7   3   3       80.67       85.51      2.02 o 
   8   3   3      442.86      393.39      5.65 o 
   9   3   3      191.47      151.62      4.03 o 
  10   3   3      206.55      169.60      9.22 o 
  11   3   3      142.76      139.19      6.73 o 
  12   3   3        5.64        3.62      2.18 o 
  13   3   3        3.61        5.67      2.40 o 
  14   3   3      163.13      178.43     15.63 o 
 -15   4   3        3.04        4.14      3.92 o 
 -14   4   3       70.90       78.50      8.24 o 
 -13   4   3       12.38        3.46      3.03 o 
 -12   4   3      295.99      313.67     11.48 o 
 -11   4   3        5.14        8.91      2.56 o 
 -10   4   3       78.12       77.42      3.69 o 
  -9   4   3       58.49       48.49      3.02 o 
  -8   4   3     2779.08     2736.35     29.74 o 
  -7   4   3     1643.46     1595.68     15.95 o 
  -6   4   3       44.42       44.61      1.14 o 
  -5   4   3      244.23      263.85      3.52 o 
  -4   4   3       32.47       44.26      1.11 o 
  -3   4   3     6460.04     6684.95     62.72 o 
  -2   4   3      794.25      783.75      9.32 o 
  -1   4   3      788.81      814.01     10.53 o 
   0   4   3       90.66      105.39      1.76 o 
   1   4   3       11.89       19.66      0.94 o 
   2   4   3      511.07      522.82      4.83 o 
   3   4   3      173.12      162.59      1.98 o 
   4   4   3     1116.87     1211.23      9.91 o 
   5   4   3      564.90      603.33      6.00 o 
   6   4   3     3502.29     3580.24     32.08 o 
   7   4   3      988.24      989.23     11.10 o 
   8   4   3      312.98      277.25      4.70 o 
   9   4   3      171.96      160.65      5.10 o 
  10   4   3       26.57       35.82      3.63 o 
  11   4   3       33.80       34.72      4.46 o 
  12   4   3        1.35        4.00      2.76 o 
  13   4   3       11.16       13.17      4.46 o 
  14   4   3        7.16        9.62      4.34 o 
 -15   5   3        1.41        3.73      3.41 o 
 -14   5   3       39.06       41.84      7.34 o 
 -13   5   3       34.10       40.05      6.48 o 
 -12   5   3        2.42        3.12      2.29 o 
 -11   5   3      260.33      241.62      9.63 o 
 -10   5   3      109.85      102.61      8.36 o 
  -9   5   3       55.99       65.39      2.81 o 
  -8   5   3     1535.36     1514.79     18.19 o 
  -7   5   3       69.33       74.25      2.24 o 
  -6   5   3      202.70      212.61      3.10 o 
  -5   5   3     1687.72     1679.68     16.15 o 
  -4   5   3      674.98      718.71      7.49 o 
  -3   5   3     1062.22     1054.27     12.23 o 
  -2   5   3     1786.83     1751.16     18.44 o 
  -1   5   3      117.31      147.53      2.67 o 
   0   5   3      459.21      531.98      8.99 o 
   1   5   3      151.21      159.89      2.12 o 
   2   5   3      670.80      740.91      6.99 o 
   3   5   3     1280.92     1302.78     11.54 o 
   4   5   3      371.70      368.25      4.45 o 
   5   5   3      997.77     1037.59     10.54 o 
   6   5   3     1044.52     1012.79     12.13 o 
   7   5   3      766.21      714.98      9.05 o 
   8   5   3      308.74      288.69      6.18 o 
   9   5   3      281.51      276.84      6.96 o 
  10   5   3       30.23       39.25      3.25 o 
  11   5   3       25.48       24.84      5.30 o 
  12   5   3       26.53       39.01      6.87 o 
  13   5   3      153.04      170.43     12.16 o 
  14   5   3       97.76      108.05     10.11 o 
 -14   6   3        3.78        4.87      3.75 o 
 -13   6   3      247.31      241.55     14.17 o 
 -12   6   3       18.89       17.28      4.81 o 
 -11   6   3      249.28      252.85     10.10 o 
 -10   6   3        5.60        3.98      2.28 o 
  -9   6   3       43.19       44.38      5.14 o 
  -8   6   3      191.30      191.56      5.56 o 
  -7   6   3       83.89       82.59      2.58 o 
  -6   6   3      664.86      733.03      8.48 o 
  -5   6   3       83.88      104.59      2.09 o 
  -4   6   3     1474.26     1518.78     14.67 o 
  -3   6   3     1298.08     1327.54     15.96 o 
  -2   6   3     1351.39     1364.98     16.27 o 
  -1   6   3      928.16      907.13     16.12 o 
   0   6   3      378.97      437.04      5.67 o 
   1   6   3        8.32        5.41      0.63 o 
   2   6   3      264.98      277.72      3.21 o 
   3   6   3        0.00        1.36      0.50 o 
   4   6   3      116.61      127.18      2.13 o 
   5   6   3      185.44      184.48      2.99 o 
   6   6   3        6.72       11.96      1.10 o 
   7   6   3      174.88      176.16      3.91 o 
   8   6   3      932.69      873.09     15.88 o 
   9   6   3       75.23       68.64      4.45 o 
  10   6   3       11.26       14.18      2.76 o 
  11   6   3       11.19        3.93      3.35 o 
  12   6   3       32.04       24.03      5.63 o 
  13   6   3       71.84       75.44      9.19 o 
  14   6   3      108.56      116.33     10.52 o 
 -14   7   3      110.78      105.51      9.80 o 
 -13   7   3        0.32        2.54      3.48 o 
 -12   7   3      214.05      224.78     13.24 o 
 -11   7   3       12.20        9.74      2.98 o 
 -10   7   3      113.76      119.33      6.67 o 
  -9   7   3        3.36        4.82      1.58 o 
  -8   7   3       50.91       48.54      3.13 o 
  -7   7   3      267.40      256.10      6.61 o 
  -6   7   3      301.92      294.44      5.62 o 
  -5   7   3       68.17       91.36      2.54 o 
  -4   7   3      203.26      200.76      3.62 o 
  -3   7   3     1248.96     1311.11     20.68 o 
  -2   7   3      143.55      138.97      4.03 o 
  -1   7   3      569.28      584.94      7.96 o 
   0   7   3      922.21      875.25     10.36 o 
   1   7   3       31.15       29.02      1.25 o 
   2   7   3      423.10      468.85      5.28 o 
   3   7   3      226.46      256.32      3.65 o 
   4   7   3      553.60      579.25      6.59 o 
   5   7   3      316.99      332.78      4.93 o 
   6   7   3      191.87      205.80      3.84 o 
   7   7   3       38.76       54.74      2.55 o 
   8   7   3      290.80      266.47      8.60 o 
   9   7   3       73.40       68.75      4.77 o 
  10   7   3        4.50        2.79      2.12 o 
  11   7   3        0.00       -0.19      2.91 o 
  12   7   3       86.30       86.34      8.62 o 
  13   7   3        2.02        5.21      3.87 o 
 -13   8   3      197.52      206.30     13.38 o 
 -12   8   3        6.14       11.89      4.44 o 
 -11   8   3      176.65      176.59     14.78 o 
 -10   8   3      166.66      160.89      7.83 o 
  -9   8   3       88.62      104.35      5.78 o 
  -8   8   3     1236.09     1254.43     21.89 o 
  -7   8   3      165.20      153.64      5.09 o 
  -6   8   3        0.78        2.64      1.26 o 
  -5   8   3       87.61       79.33      2.73 o 
  -4   8   3       39.20       24.37      1.75 o 
  -3   8   3      137.77      144.57      5.94 o 
  -2   8   3     2810.14     2766.88     41.84 o 
  -1   8   3       89.61       98.98      2.82 o 
   0   8   3      269.09      261.92      7.78 o 
   1   8   3       29.19       23.84      1.49 o 
   2   8   3      834.77      932.36     31.57 o 
   3   8   3      133.35      153.41      3.82 o 
   4   8   3       11.38        7.99      1.12 o 
   5   8   3      839.06      877.64     14.98 o 
   6   8   3        0.35       -0.88      0.88 o 
   7   8   3        3.13        3.57      1.35 o 
   8   8   3      106.89       97.48      5.29 o 
   9   8   3      140.14      142.07      9.53 o 
  10   8   3       23.59       25.75      3.61 o 
  11   8   3      296.66      288.80     15.23 o 
  12   8   3       29.63       38.64      6.97 o 
  13   8   3       90.43      106.33      9.65 o 
 -13   9   3        6.59        1.74      3.20 o 
 -12   9   3        4.75        3.92      3.46 o 
 -11   9   3       16.57       10.92      4.39 o 
 -10   9   3       14.86       17.74      3.57 o 
  -9   9   3       43.02       45.72      4.05 o 
  -8   9   3       32.44       39.25      3.33 o 
  -7   9   3       31.19       41.42      4.33 o 
  -6   9   3      286.11      287.28      7.34 o 
  -5   9   3       64.64       74.47      2.78 o 
  -4   9   3       28.90       26.57      3.25 o 
  -3   9   3      471.95      451.01      7.85 o 
  -2   9   3      204.43      187.98      5.29 o 
  -1   9   3      551.90      535.65     10.54 o 
   0   9   3      652.85      632.63     11.53 o 
   1   9   3        0.22        1.05      1.23 o 
   2   9   3        1.16        2.33      1.04 o 
   3   9   3       71.66       91.06      3.16 o 
   4   9   3      134.34      133.45      4.28 o 
   5   9   3      110.40      108.73      5.33 o 
   6   9   3      388.25      387.89     10.02 o 
   7   9   3       27.16       20.07      2.18 o 
   8   9   3      201.11      209.57     12.50 o 
   9   9   3       99.94      106.21      5.81 o 
  10   9   3      177.92      172.39      7.57 o 
  11   9   3        0.43        6.28      3.47 o 
  12   9   3      155.83      185.71     12.65 o 
 -12  10   3       63.65       77.82      9.43 o 
 -11  10   3        3.11        1.92      3.45 o 
 -10  10   3       58.14       56.04      5.75 o 
  -9  10   3      232.04      253.13      7.74 o 
  -8  10   3      133.13      132.79      5.31 o 
  -7  10   3       90.48       90.34      4.19 o 
  -6  10   3      158.47      176.25      5.67 o 
  -5  10   3       18.74       18.79      1.77 o 
  -4  10   3      435.97      458.02      9.75 o 
  -3  10   3       87.47       95.78      3.91 o 
  -2  10   3        0.88       -1.04      1.04 o 
  -1  10   3      379.81      368.95      9.59 o 
   0  10   3      203.96      159.64      5.89 o 
   1  10   3      421.57      415.35     10.50 o 
   2  10   3        8.07        7.54      1.53 o 
   3  10   3      149.56      152.29      7.84 o 
   4  10   3      192.85      185.34      8.12 o 
   5  10   3       23.16       26.29      5.58 o 
   6  10   3       50.96       59.85     12.27 o 
   7  10   3      399.99      387.17     11.23 o 
   8  10   3       39.72       44.98      4.33 o 
   9  10   3       16.70       22.64      5.91 o 
  10  10   3      177.12      182.91      7.92 o 
  11  10   3       33.89       32.98      6.28 o 
 -11  11   3        0.33        4.76      3.55 o 
 -10  11   3       20.32       24.38      3.52 o 
  -9  11   3      301.88      322.24      9.23 o 
  -8  11   3      134.80      135.70      5.61 o 
  -7  11   3      230.38      253.01      7.57 o 
  -6  11   3       58.14       49.49      6.39 o 
  -5  11   3      178.28      178.26      7.88 o 
  -4  11   3       20.00       19.35      2.34 o 
  -3  11   3       95.10       84.92      3.86 o 
  -2  11   3       72.32       71.57      3.57 o 
  -1  11   3        0.01        1.17      1.35 o 
   0  11   3        6.54        5.73      1.91 o 
   1  11   3       84.44       81.06      4.46 o 
   2  11   3      272.69      277.18      8.52 o 
   3  11   3        0.28       -1.17      1.50 o 
   4  11   3        8.77        7.93      3.66 o 
   5  11   3        5.32        3.67      1.93 o 
   6  11   3      257.17      246.85      8.26 o 
   7  11   3       20.74       13.98      4.34 o 
   8  11   3      203.25      202.49     11.42 o 
   9  11   3       68.70       84.30      7.60 o 
  10  11   3      230.55      243.57      9.43 o 
 -10  12   3        5.84        5.95      2.94 o 
  -9  12   3       36.48       47.11      6.25 o 
  -8  12   3       29.98       34.08      4.54 o 
  -7  12   3        4.50        3.48      2.22 o 
  -6  12   3        7.38       15.99      3.25 o 
  -5  12   3      171.52      185.38      8.15 o 
  -4  12   3      142.73      144.66      5.33 o 
  -3  12   3       25.72       21.81      2.62 o 
  -2  12   3      202.36      199.07      6.32 o 
  -1  12   3       41.61       32.13      3.35 o 
   0  12   3        4.91       -0.52      4.04 o 
   1  12   3      997.79      969.75     20.56 o 
   2  12   3       12.70       10.26      2.42 o 
   3  12   3        3.41        4.77      2.04 o 
   4  12   3        6.09        5.76      2.14 o 
   5  12   3       13.28        9.94      2.45 o 
   6  12   3       49.90       45.24      4.23 o 
   7  12   3       13.24        8.99      3.66 o 
   8  12   3        6.04        7.73      3.30 o 
   9  12   3      167.82      187.30     11.57 o 
  -9  13   3       41.78       53.83      7.31 o 
  -8  13   3      233.32      248.77     13.16 o 
  -7  13   3        1.60        3.33      2.29 o 
  -6  13   3       49.36       43.18      4.88 o 
  -5  13   3       14.04       11.80      3.07 o 
  -4  13   3       89.30       86.58      4.35 o 
  -3  13   3        7.51        8.85      2.03 o 
  -2  13   3       23.31       20.80      2.71 o 
  -1  13   3       73.24       72.29      4.62 o 
   0  13   3       23.13       25.66      6.83 o 
   1  13   3      128.65      125.16      5.95 o 
   2  13   3       21.99       27.77      8.32 o 
   3  13   3       86.94       86.82      5.12 o 
   4  13   3        0.22        1.34      1.87 o 
   5  13   3       69.68       82.51      5.06 o 
   6  13   3        1.87        1.22      2.99 o 
   7  13   3       62.87       70.01      8.31 o 
   8  13   3        0.04        4.53      3.48 o 
  -7  14   3        3.56        4.05      3.25 o 
  -6  14   3       75.83       73.12      8.57 o 
  -5  14   3        1.54        3.87      2.43 o 
  -4  14   3       62.48       64.45      4.30 o 
  -3  14   3       82.00       73.90      4.41 o 
  -2  14   3        0.98        3.30      3.11 o 
  -1  14   3      237.25      225.95     17.84 o 
   0  14   3        0.72        0.40      1.94 o 
   1  14   3       20.58       17.96      3.18 o 
   2  14   3        0.30       -0.42      1.93 o 
   3  14   3        7.50        9.07      5.58 o 
   4  14   3      108.22      121.75      6.26 o 
   5  14   3       40.89       34.71      3.98 o 
   6  14   3        1.83        4.91      3.57 o 
  -5  15   3        7.75        7.65      4.12 o 
  -4  15   3        0.41       -0.32      3.14 o 
  -3  15   3       25.75       25.28      3.65 o 
  -2  15   3        1.29        1.43      2.89 o 
  -1  15   3        0.11        1.20      2.00 o 
   0  15   3        5.06        9.75      2.77 o 
   1  15   3      275.75      272.59      9.84 o 
   2  15   3       29.60       29.00      3.97 o 
   3  15   3       42.65       40.12      4.56 o 
   4  15   3        6.62        9.68      3.64 o 
 -16   0   4      164.77      197.95     12.70 o 
 -15   0   4       14.13       15.70      4.56 o 
 -14   0   4      318.94      296.94     14.93 o 
 -13   0   4       53.62       48.73      6.48 o 
 -12   0   4      432.27      409.99     18.10 o 
 -11   0   4       81.86       74.57      4.87 o 
 -10   0   4      652.28      606.39     29.14 o 
  -9   0   4     1094.85     1020.24     18.94 o 
  -8   0   4      383.63      380.61      8.54 o 
  -7   0   4       12.71       17.56      1.78 o 
  -6   0   4       19.40       14.86      1.27 o 
  -5   0   4      264.53      309.92      5.60 o 
  -4   0   4     1746.70     1711.41     23.69 o 
  -3   0   4       41.56       67.02      1.60 o 
  -2   0   4      327.47      274.05      7.01 o 
  -1   0   4     3600.55     3581.38     79.67 o 
   0   0   4       42.49       38.61      2.46 o 
   1   0   4     1086.81     1030.93     18.74 o 
   2   0   4     6311.49     6523.76     78.89 o 
   3   0   4     6645.70     7265.63     99.26 o 
   4   0   4     4608.31     5256.73     89.45 o 
   5   0   4      544.77      606.34      9.41 o 
   6   0   4      296.90      316.11      6.73 o 
   7   0   4      166.06      179.18      4.92 o 
   8   0   4      121.71       87.77      3.16 o 
   9   0   4      991.59      812.12     13.48 o 
  10   0   4       94.76       63.15      7.32 o 
  11   0   4      328.72      330.38     15.47 o 
  12   0   4       60.54       78.20      8.11 o 
  13   0   4      126.31      127.57     10.33 o 
  14   0   4      560.67      555.17     23.64 o 
 -16   1   4       10.94       11.84      2.88 o 
 -15   1   4      102.24      115.30      6.67 o 
 -14   1   4        0.84        0.90      1.74 o 
 -13   1   4        2.37        2.30      1.93 o 
 -12   1   4        4.50        7.03      1.84 o 
 -11   1   4      102.51      104.19      4.02 o 
 -10   1   4      644.36      579.29     10.76 o 
  -9   1   4     1099.31      977.10     12.89 o 
  -8   1   4      285.81      280.13      4.91 o 
  -7   1   4       21.93        9.11      0.92 o 
  -6   1   4      986.68      967.96      9.88 o 
  -5   1   4     1419.15     1393.49     13.52 o 
  -4   1   4     1102.82     1173.21     12.01 o 
  -3   1   4      271.99      258.55      4.02 o 
  -2   1   4     3264.05     3355.93     52.11 o 
  -1   1   4      109.52      115.15      2.84 o 
   0   1   4     1632.73     1618.27     26.26 o 
   1   1   4      534.42      549.72      6.11 o 
   2   1   4      220.95      231.71      2.53 o 
   3   1   4     1050.30     1010.52      8.60 o 
   4   1   4     5037.81     5681.64     50.48 o 
   5   1   4      915.47      964.19      9.27 o 
   6   1   4      228.86      239.15      3.48 o 
   7   1   4      184.43      148.30      2.83 o 
   8   1   4       93.34       95.88      2.38 o 
   9   1   4      577.52      516.44      7.52 o 
  10   1   4        3.28        1.41      3.47 o 
  11   1   4        9.45       11.25      2.92 o 
  12   1   4        0.54        2.25      2.46 o 
  13   1   4       25.16       30.62      4.30 o 
  14   1   4       14.14       15.68      3.50 o 
 -15   2   4       27.89       28.57      4.60 o 
 -14   2   4        9.02        6.35      2.73 o 
 -13   2   4        6.42        9.45      3.01 o 
 -12   2   4       47.31       42.17      3.52 o 
 -11   2   4       24.75       23.16      2.32 o 
 -10   2   4       47.88       52.13      2.95 o 
  -9   2   4      168.05      157.13      4.01 o 
  -8   2   4       21.82       18.96      1.39 o 
  -7   2   4      128.34      116.53      2.27 o 
  -6   2   4      395.64      427.25      4.79 o 
  -5   2   4      589.35      579.28      5.95 o 
  -4   2   4        4.36        1.46      0.40 o 
  -3   2   4     1996.06     2125.29     23.49 o 
  -2   2   4       76.19       55.58      1.02 o 
  -1   2   4     1079.67     1156.66     13.78 o 
   0   2   4      731.18      777.43     10.92 o 
   1   2   4      337.77      339.71      3.76 o 
   2   2   4      136.04      141.87      1.75 o 
   3   2   4      188.99      214.72      2.24 o 
   4   2   4     2117.52     2305.37     19.98 o 
   5   2   4      657.47      732.20      6.89 o 
   6   2   4       41.60       34.46      1.33 o 
   7   2   4       34.77       48.30      1.69 o 
   8   2   4      705.48      663.25      7.93 o 
   9   2   4        0.08       -0.36      1.39 o 
  10   2   4      119.16      132.70      4.73 o 
  11   2   4      403.46      416.38     12.62 o 
  12   2   4      155.75      169.24      7.94 o 
  13   2   4      111.20      123.93      7.12 o 
  14   2   4       64.73       63.88      9.53 o 
 -15   3   4       14.19       11.15      4.53 o 
 -14   3   4       80.08       88.18      8.59 o 
 -13   3   4       96.42      105.87      8.84 o 
 -12   3   4       28.96       32.21      3.15 o 
 -11   3   4        9.40        9.20      2.00 o 
 -10   3   4        6.53        6.55      1.44 o 
  -9   3   4       97.33       93.66      3.04 o 
  -8   3   4        3.47        2.72      0.92 o 
  -7   3   4      162.21      139.52      2.48 o 
  -6   3   4        2.44        6.53      0.64 o 
  -5   3   4     2573.82     2703.60     22.30 o 
  -4   3   4      907.16      867.87      9.04 o 
  -3   3   4       67.55       67.36      1.40 o 
  -2   3   4       60.00       67.50      1.87 o 
  -1   3   4     1474.30     1546.89     15.89 o 
   0   3   4      822.80      821.83     10.75 o 
   1   3   4       55.08       48.60      1.74 o 
   2   3   4      812.94      819.77      6.95 o 
   3   3   4        9.43        7.86      0.53 o 
   4   3   4        0.48        1.12      0.43 o 
   5   3   4       52.92       58.92      1.43 o 
   6   3   4      406.94      447.69      5.37 o 
   7   3   4        5.48        2.48      0.77 o 
   8   3   4      100.30      105.44      2.67 o 
   9   3   4      529.98      505.59      8.63 o 
  10   3   4      168.89      155.49      4.53 o 
  11   3   4      117.88       98.53     10.34 o 
  12   3   4       13.56       12.34      2.99 o 
  13   3   4       23.71       25.01      3.96 o 
  14   3   4       11.96       17.16      3.41 o 
 -15   4   4       23.06       23.42      5.79 o 
 -14   4   4        1.72        3.15      3.43 o 
 -13   4   4       58.36       59.76      8.03 o 
 -12   4   4       34.89       35.62      4.37 o 
 -11   4   4      168.57      165.29      7.60 o 
 -10   4   4        1.58       -0.81      1.64 o 
  -9   4   4      854.17      801.44     11.98 o 
  -8   4   4      651.03      612.81      7.73 o 
  -7   4   4      429.43      403.84      5.13 o 
  -6   4   4      570.74      544.46      6.23 o 
  -5   4   4      386.98      452.21      6.36 o 
  -4   4   4        5.15        1.90      0.41 o 
  -3   4   4      492.93      549.14      7.72 o 
  -2   4   4      660.73      682.78     10.30 o 
  -1   4   4     1064.70     1073.63     13.98 o 
   0   4   4      126.68      136.72      1.93 o 
   1   4   4        0.25        0.62      0.40 o 
   2   4   4      297.55      308.41      2.95 o 
   3   4   4      513.40      506.43      4.64 o 
   4   4   4       11.73       14.88      0.80 o 
   5   4   4     1321.65     1390.52     12.12 o 
   6   4   4      203.90      198.38      3.32 o 
   7   4   4      327.02      304.73      4.52 o 
   8   4   4      174.15      132.75      3.06 o 
   9   4   4        1.24        1.35      1.52 o 
  10   4   4      170.55      160.00      5.39 o 
  11   4   4        4.58        3.22      3.79 o 
  12   4   4       75.40       81.65      5.65 o 
  13   4   4        2.39        6.77      3.93 o 
  14   4   4       10.51       13.33      5.05 o 
 -15   5   4        0.89        3.44      3.13 o 
 -14   5   4       12.22        7.84      3.97 o 
 -13   5   4       49.07       60.94      8.22 o 
 -12   5   4        2.38        3.93      2.41 o 
 -11   5   4        8.60        8.84      2.75 o 
 -10   5   4      530.53      502.03     14.61 o 
  -9   5   4      220.65      217.09      5.97 o 
  -8   5   4     1828.34     1865.40     21.94 o 
  -7   5   4      145.24      138.18      2.87 o 
  -6   5   4       12.61       21.42      1.30 o 
  -5   5   4      421.18      421.37      5.43 o 
  -4   5   4       52.36       57.73      1.48 o 
  -3   5   4       59.92       43.60      1.28 o 
  -2   5   4      154.17      144.91      2.65 o 
  -1   5   4     2009.22     2008.15     24.59 o 
   0   5   4      719.48      744.17      8.47 o 
   1   5   4     2034.02     2082.50     19.23 o 
   2   5   4       12.83       20.51      0.75 o 
   3   5   4        0.38        2.46      0.46 o 
   4   5   4        0.73        4.32      0.60 o 
   5   5   4       60.21       65.14      1.75 o 
   6   5   4       29.61       27.96      1.60 o 
   7   5   4      479.58      447.08      6.47 o 
   8   5   4     1054.59     1021.28     16.47 o 
   9   5   4      107.97      102.68      4.31 o 
  10   5   4        0.24        0.26      1.48 o 
  11   5   4       12.65        8.82      4.00 o 
  12   5   4        2.65        5.42      3.90 o 
  13   5   4       13.56       13.56      4.96 o 
  14   5   4       62.79       74.00      9.88 o 
 -14   6   4        6.56        4.38      3.76 o 
 -13   6   4       56.91       69.89      8.72 o 
 -12   6   4       36.21       33.97      4.65 o 
 -11   6   4       56.21       53.42      5.34 o 
 -10   6   4      174.01      170.41      7.77 o 
  -9   6   4       43.98       44.92      2.98 o 
  -8   6   4       11.52       11.68      2.10 o 
  -7   6   4     1492.21     1552.00     22.60 o 
  -6   6   4      285.47      255.95      4.80 o 
  -5   6   4      110.00      107.98      2.13 o 
  -4   6   4      522.91      566.30      6.71 o 
  -3   6   4        1.78        1.26      0.68 o 
  -2   6   4       97.93      109.74      2.46 o 
  -1   6   4        7.73       11.21      1.04 o 
   0   6   4        0.01        0.46      0.64 o 
   1   6   4        3.11        7.46      0.87 o 
   2   6   4       18.92       31.44      1.32 o 
   3   6   4      382.77      390.88      4.11 o 
   4   6   4       62.35       57.02      1.46 o 
   5   6   4       15.83       24.16      1.27 o 
   6   6   4      157.20      139.68      2.83 o 
   7   6   4      140.04      126.01      3.02 o 
   8   6   4      167.61      148.79      4.65 o 
   9   6   4        7.05        2.32      2.01 o 
  10   6   4       34.30       37.12      4.67 o 
  11   6   4       51.61       44.35      6.82 o 
  12   6   4       38.21       30.47      6.00 o 
  13   6   4        1.03       -0.40      3.35 o 
 -14   7   4       59.54       44.84      7.49 o 
 -13   7   4        0.37        2.62      3.50 o 
 -12   7   4      114.85      124.80      7.39 o 
 -11   7   4        5.51        7.65      2.77 o 
 -10   7   4      374.62      377.63     17.98 o 
  -9   7   4       10.90       13.22      2.03 o 
  -8   7   4     2015.86     1998.48     32.02 o 
  -7   7   4      219.56      242.93      7.52 o 
  -6   7   4       12.40       18.06      1.74 o 
  -5   7   4       46.52       55.98      2.00 o 
  -4   7   4      187.26      176.21      4.88 o 
  -3   7   4     1280.81     1319.09     16.17 o 
  -2   7   4     1056.32     1047.27     13.14 o 
  -1   7   4       31.46       35.17      2.10 o 
   0   7   4      147.10      139.93      3.06 o 
   1   7   4      460.93      442.08      6.41 o 
   2   7   4      214.14      226.89      3.17 o 
   3   7   4      245.98      259.93      3.10 o 
   4   7   4       96.22      110.49      2.43 o 
   5   7   4      345.74      357.39      5.62 o 
   6   7   4      505.55      501.67      7.76 o 
   7   7   4        2.14        2.01      1.29 o 
   8   7   4      514.74      483.92     12.65 o 
   9   7   4      158.53      168.08      7.02 o 
  10   7   4       14.60       14.06      2.84 o 
  11   7   4        0.09        2.45      3.40 o 
  12   7   4        0.88        6.76      3.92 o 
  13   7   4       10.37       19.03      5.11 o 
 -13   8   4        1.33        2.03      3.54 o 
 -12   8   4        0.82        0.91      2.50 o 
 -11   8   4        7.46        3.80      3.83 o 
 -10   8   4        2.79        2.16      2.21 o 
  -9   8   4        6.07        7.70      1.76 o 
  -8   8   4      629.18      622.14     12.71 o 
  -7   8   4      167.31      193.51      5.77 o 
  -6   8   4       80.61       72.43      6.12 o 
  -5   8   4      209.40      197.22      4.46 o 
  -4   8   4        9.95       11.55      2.39 o 
  -3   8   4       35.67       36.21      3.14 o 
  -2   8   4       31.95       41.26      2.53 o 
  -1   8   4        7.30        7.25      0.81 o 
   0   8   4        2.65        3.17      0.88 o 
   1   8   4      284.08      278.10      5.38 o 
   2   8   4        4.69        1.89      1.56 o 
   3   8   4       87.10       89.77      5.55 o 
   4   8   4      125.02      142.36      3.67 o 
   5   8   4      414.79      392.19     12.50 o 
   6   8   4        0.41        0.96      1.65 o 
   7   8   4       12.43       14.44      2.05 o 
   8   8   4      114.09      113.36      5.73 o 
   9   8   4        8.80       10.70      2.85 o 
  10   8   4      188.60      185.12      7.80 o 
  11   8   4        1.02        3.52      3.36 o 
  12   8   4      132.12      153.43     11.42 o 
 -13   9   4        0.01        2.05      3.41 o 
 -12   9   4       19.89       26.83      5.91 o 
 -11   9   4        6.05        2.61      2.62 o 
 -10   9   4       27.30       28.69      4.27 o 
  -9   9   4        0.32        2.35      1.68 o 
  -8   9   4        0.04       -1.26      1.26 o 
  -7   9   4      289.08      281.09      7.47 o 
  -6   9   4      198.68      200.87      5.93 o 
  -5   9   4      164.07      163.23      4.19 o 
  -4   9   4       39.59       39.50      2.80 o 
  -3   9   4      115.02      112.27      3.87 o 
  -2   9   4      218.95      224.13      4.87 o 
  -1   9   4     1265.68     1185.02     19.56 o 
   0   9   4      367.93      323.38      7.45 o 
   1   9   4      139.95      153.42      5.56 o 
   2   9   4       57.62       68.91      3.61 o 
   3   9   4      446.38      440.60     10.72 o 
   4   9   4        9.91       10.15      3.66 o 
   5   9   4      101.35      101.92      8.27 o 
   6   9   4      209.63      203.23      8.53 o 
   7   9   4        2.23        1.66      1.68 o 
   8   9   4       70.52       57.83      8.06 o 
   9   9   4       50.02       49.29      7.99 o 
  10   9   4       27.07       31.86      5.98 o 
  11   9   4        6.78       10.98      3.90 o 
  12   9   4       20.69       17.07      4.76 o 
 -12  10   4       40.00       32.75      6.45 o 
 -11  10   4        3.70        3.90      4.19 o 
 -10  10   4        0.78        5.29      2.93 o 
  -9  10   4       24.84       23.51      2.87 o 
  -8  10   4      117.32      123.24      5.11 o 
  -7  10   4      141.16      152.63      5.51 o 
  -6  10   4      657.70      645.03     14.02 o 
  -5  10   4       18.55       24.79      2.03 o 
  -4  10   4      122.13      125.35      4.44 o 
  -3  10   4        2.15        3.81      1.39 o 
  -2  10   4      511.38      486.51     10.15 o 
  -1  10   4       58.56       60.85      3.18 o 
   0  10   4      257.89      241.16      7.45 o 
   1  10   4      167.78      161.74      6.06 o 
   2  10   4      100.99       92.77      4.58 o 
   3  10   4        1.89        1.93      2.93 o 
   4  10   4       77.04       69.03      4.17 o 
   5  10   4       60.48       58.11      4.03 o 
   6  10   4       53.72       52.84      3.89 o 
   7  10   4        6.27        7.07      1.79 o 
   8  10   4        0.99       -0.03      1.94 o 
   9  10   4        2.37        4.91      3.81 o 
  10  10   4        7.63        9.71      3.66 o 
  11  10   4       49.11       50.21      7.08 o 
 -11  11   4        6.03        8.07      4.16 o 
 -10  11   4        5.39        6.85      3.17 o 
  -9  11   4      423.47      439.36     13.62 o 
  -8  11   4        0.99        1.42      1.72 o 
  -7  11   4       93.00       89.15      4.48 o 
  -6  11   4      190.65      213.88      8.57 o 
  -5  11   4        2.46        0.89      1.34 o 
  -4  11   4      181.51      182.70      5.97 o 
  -3  11   4        6.18        4.51      1.56 o 
  -2  11   4       16.61       18.35      2.28 o 
  -1  11   4      152.21      158.97      5.33 o 
   0  11   4       95.72      105.07      5.03 o 
   1  11   4       18.10       20.55      2.80 o 
   2  11   4       52.88       53.83     11.58 o 
   3  11   4        1.28       -0.12      1.44 o 
   4  11   4       11.32        9.70      2.23 o 
   5  11   4       27.38       22.44      3.14 o 
   6  11   4       92.50       80.17      9.08 o 
   7  11   4      147.50      135.66      9.29 o 
   8  11   4        2.89        1.20      3.09 o 
   9  11   4        6.90        4.53      3.35 o 
  10  11   4        0.99        6.89      3.53 o 
  -9  12   4       17.66       24.05      3.93 o 
  -8  12   4      243.29      260.70     10.30 o 
  -7  12   4      173.03      179.96      8.67 o 
  -6  12   4        4.47        5.87      2.49 o 
  -5  12   4       27.28       32.13      4.20 o 
  -4  12   4       29.26       31.02      2.99 o 
  -3  12   4        1.61        0.60      1.42 o 
  -2  12   4      149.23      147.48      5.34 o 
  -1  12   4        5.29        7.68      2.27 o 
   0  12   4      109.97      110.27      7.77 o 
   1  12   4       24.95       19.30      2.97 o 
   2  12   4        1.23        1.88      2.62 o 
   3  12   4       15.60       18.96      2.92 o 
   4  12   4      111.85      113.34      8.05 o 
   5  12   4       16.96       16.64      3.80 o 
   6  12   4       53.54       55.22     15.62 o 
   7  12   4       45.22       47.77      6.91 o 
   8  12   4        4.10        3.36      3.38 o 
   9  12   4       92.94       91.12      8.53 o 
  -9  13   4       91.74      100.48      8.40 o 
  -8  13   4       24.79       30.42      4.46 o 
  -7  13   4        7.48        8.06      2.77 o 
  -6  13   4       24.69       22.94      3.90 o 
  -5  13   4        0.60        0.43      2.10 o 
  -4  13   4       51.18       44.00      3.71 o 
  -3  13   4        9.85       11.04      2.31 o 
  -2  13   4       72.08       70.66      3.93 o 
  -1  13   4       96.56      101.27     10.93 o 
   0  13   4       68.63       66.68      4.44 o 
   1  13   4       29.86       28.84      3.54 o 
   2  13   4       13.10       13.26      2.80 o 
   3  13   4       17.64       13.86      2.75 o 
   4  13   4      108.41       93.53      5.43 o 
   5  13   4       40.18       39.56      5.12 o 
   6  13   4       28.68       31.56      5.85 o 
   7  13   4       72.86       65.49      8.06 o 
   8  13   4       91.53       91.81     10.03 o 
  -7  14   4       57.04       51.16      6.29 o 
  -6  14   4        0.31        2.88      2.36 o 
  -5  14   4      241.69      238.80     10.09 o 
  -4  14   4       20.55       18.60      2.72 o 
  -3  14   4       28.94       32.61      3.31 o 
  -2  14   4        0.16        2.03      2.23 o 
  -1  14   4       76.19       74.85      5.01 o 
   0  14   4        0.02        2.74      2.04 o 
   1  14   4       60.28       54.72     11.06 o 
   2  14   4       37.69       34.43      9.59 o 
   3  14   4        1.40        5.59      2.43 o 
   4  14   4       82.19       80.00     10.09 o 
   5  14   4        0.41        2.58      3.38 o 
   6  14   4       21.84       19.87      5.27 o 
  -4  15   4        0.00       -0.81      2.79 o 
  -3  15   4       17.92       22.46      3.38 o 
  -2  15   4       56.43       61.53      5.33 o 
  -1  15   4       55.15       51.15      5.02 o 
   0  15   4       26.81       26.57      4.80 o 
   1  15   4       57.08       56.57      5.27 o 
   2  15   4        0.44       -1.75      1.75 o 
   3  15   4        2.84        6.91      2.58 o 
 -16   1   5        0.15        7.43      2.45 o 
 -15   1   5       12.43       11.28      2.89 o 
 -14   1   5       17.39       10.00      5.92 o 
 -13   1   5       16.71       11.32      2.25 o 
 -12   1   5        2.09        0.75      1.36 o 
 -11   1   5        3.15        1.91      1.25 o 
 -10   1   5      186.67      177.39      4.97 o 
  -9   1   5      335.62      310.37      5.53 o 
  -8   1   5       92.54       76.20      2.30 o 
  -7   1   5       43.63       46.86      1.70 o 
  -6   1   5       11.46       12.04      0.81 o 
  -5   1   5     2475.95     2739.24     27.24 o 
  -4   1   5     2944.11     3127.18     33.01 o 
  -3   1   5     1281.83     1330.28     13.77 o 
  -2   1   5      356.79      374.85      5.84 o 
  -1   1   5       23.46       27.80      1.12 o 
   0   1   5     1206.06     1238.53     17.49 o 
   1   1   5      643.27      667.30      6.41 o 
   2   1   5      250.28      275.33      3.43 o 
   3   1   5      348.47      323.71      3.50 o 
   4   1   5       99.29      124.56      2.80 o 
   5   1   5       35.84       27.13      1.34 o 
   6   1   5      516.18      542.27      7.19 o 
   7   1   5        1.78        0.02      0.68 o 
   8   1   5       80.28      104.05      2.84 o 
   9   1   5      536.82      464.50      7.15 o 
  10   1   5        9.89        3.89      1.53 o 
  11   1   5      106.25       90.53      5.91 o 
  12   1   5        1.80        4.65      3.15 o 
  13   1   5       74.16       73.00      6.41 o 
  14   1   5       17.00       19.36      3.96 o 
 -15   2   5        3.46        5.88      3.59 o 
 -14   2   5        4.23        3.19      1.96 o 
 -13   2   5       64.11       62.39      4.26 o 
 -12   2   5        8.73       10.18      2.08 o 
 -11   2   5      229.47      238.43      6.19 o 
 -10   2   5      250.45      233.57      5.86 o 
  -9   2   5       96.23       88.95      2.95 o 
  -8   2   5       20.86       18.52      1.36 o 
  -7   2   5      112.62      116.25      2.35 o 
  -6   2   5      744.89      740.75      7.92 o 
  -5   2   5       34.93       33.29      1.09 o 
  -4   2   5     3329.38     3571.01     32.02 o 
  -3   2   5       36.35       33.25      0.87 o 
  -2   2   5      775.06      856.35     10.50 o 
  -1   2   5     1402.87     1476.55     19.81 o 
   0   2   5     1943.94     2073.85     24.32 o 
   1   2   5       10.52       12.04      0.54 o 
   2   2   5      339.43      416.09      4.19 o 
   3   2   5      219.60      205.55      2.40 o 
   4   2   5       19.59       19.02      0.79 o 
   5   2   5      834.45      837.09      8.60 o 
   6   2   5      126.61      117.38      2.48 o 
   7   2   5      181.79      176.77      3.25 o 
   8   2   5        0.42        0.63      0.77 o 
   9   2   5       15.43        8.14      1.25 o 
  10   2   5      308.87      252.99      5.74 o 
  11   2   5       24.36       26.38      3.87 o 
  12   2   5        9.60        9.02      3.06 o 
  13   2   5      188.65      196.90      9.08 o 
  14   2   5      249.45      266.53     10.94 o 
 -15   3   5        0.10       -2.75      2.75 o 
 -14   3   5        2.06       -0.37      2.72 o 
 -13   3   5      273.11      247.35     10.16 o 
 -12   3   5       39.67       36.61      3.27 o 
 -11   3   5        1.14        1.09      1.18 o 
 -10   3   5        8.86        7.60      1.47 o 
  -9   3   5      577.39      522.99      8.65 o 
  -8   3   5       42.08       47.63      2.27 o 
  -7   3   5       77.80       85.61      2.22 o 
  -6   3   5       75.74      104.29      2.08 o 
  -5   3   5      793.73      885.25      8.67 o 
  -4   3   5     2505.61     2758.20     28.54 o 
  -3   3   5       14.91       21.23      0.84 o 
  -2   3   5     1467.96     1455.65     16.73 o 
  -1   3   5     1468.71     1567.22     24.25 o 
   0   3   5      192.26      210.81      2.49 o 
   1   3   5      103.08       98.93      1.55 o 
   2   3   5      484.67      468.83      4.23 o 
   3   3   5      178.44      158.83      2.00 o 
   4   3   5       36.03       47.86      1.13 o 
   5   3   5      103.26      102.71      2.36 o 
   6   3   5       64.01       59.51      1.86 o 
   7   3   5      319.09      268.88      4.22 o 
   8   3   5      142.67      114.69      3.06 o 
   9   3   5       67.28       50.86      2.28 o 
  10   3   5        3.70        3.97      1.42 o 
  11   3   5      146.66      141.87      7.52 o 
  12   3   5      198.87      208.77      9.00 o 
  13   3   5        0.82        2.09      2.47 o 
  14   3   5       22.98       31.56      6.22 o 
 -15   4   5        4.13        7.88      4.06 o 
 -14   4   5        3.64        0.55      2.89 o 
 -13   4   5       42.14       34.86      4.64 o 
 -12   4   5        7.44        5.86      2.47 o 
 -11   4   5      249.83      248.48      9.51 o 
 -10   4   5      368.04      348.72     11.01 o 
  -9   4   5      146.01      124.90      3.48 o 
  -8   4   5     1191.43     1153.06     12.98 o 
  -7   4   5      225.35      221.53      3.54 o 
  -6   4   5     1188.66     1243.53     13.37 o 
  -5   4   5        2.95        3.64      0.52 o 
  -4   4   5      302.00      312.74      4.22 o 
  -3   4   5      238.28      281.77      3.83 o 
  -2   4   5       86.84      100.73      2.17 o 
  -1   4   5       56.51       51.13      1.39 o 
   0   4   5      979.31     1075.00     10.13 o 
   1   4   5     1541.16     1656.93     19.04 o 
   2   4   5      482.33      456.47      4.19 o 
   3   4   5       71.67       66.06      1.27 o 
   4   4   5       23.46       35.15      1.05 o 
   5   4   5      467.93      467.13      5.38 o 
   6   4   5      355.71      355.18      5.69 o 
   7   4   5      164.34      179.80      3.37 o 
   8   4   5      783.25      696.29      9.59 o 
   9   4   5        2.24        4.08      1.39 o 
  10   4   5      117.72      130.41      5.58 o 
  11   4   5        2.64        6.52      2.74 o 
  12   4   5       98.78      101.74      6.39 o 
  13   4   5      142.73      173.99      8.37 o 
  14   4   5       56.70       70.28      9.47 o 
 -15   5   5       45.33       52.33      8.23 o 
 -14   5   5        7.73        5.38      3.37 o 
 -13   5   5      106.63      115.71      7.08 o 
 -12   5   5       11.99       11.38      2.94 o 
 -11   5   5       13.73       13.84      3.10 o 
 -10   5   5        3.09        6.92      2.30 o 
  -9   5   5       69.02       75.66      5.50 o 
  -8   5   5       81.66       70.45      2.47 o 
  -7   5   5      852.14      776.19     10.64 o 
  -6   5   5      302.69      313.60      4.90 o 
  -5   5   5     1111.37     1164.76     13.25 o 
  -4   5   5     2197.98     2373.85     26.76 o 
  -3   5   5        6.03        4.42      0.70 o 
  -2   5   5        5.58        5.42      0.55 o 
  -1   5   5      359.62      370.80      4.72 o 
   0   5   5      208.70      225.09      3.26 o 
   1   5   5      319.58      357.49      4.75 o 
   2   5   5      315.64      305.46      3.57 o 
   3   5   5      589.53      580.55      5.34 o 
   4   5   5      204.68      225.73      2.75 o 
   5   5   5        5.94        7.31      0.81 o 
   6   5   5      295.66      288.97      4.38 o 
   7   5   5      426.19      401.25      6.10 o 
   8   5   5       20.90       17.95      1.83 o 
   9   5   5        1.08        1.22      1.69 o 
  10   5   5        8.65        5.92      1.97 o 
  11   5   5      142.04      140.61     10.47 o 
  12   5   5       69.44       81.52      9.64 o 
  13   5   5      133.58      158.33     12.00 o 
 -14   6   5        5.97       -0.20      2.91 o 
 -13   6   5        0.22        0.00      2.31 o 
 -12   6   5       44.72       44.67      5.17 o 
 -11   6   5       77.32       78.13      7.74 o 
 -10   6   5       12.50       11.86      2.87 o 
  -9   6   5        8.36       13.70      6.71 o 
  -8   6   5      648.03      663.77     11.39 o 
  -7   6   5      114.20      123.52      4.61 o 
  -6   6   5       20.97       24.75      1.90 o 
  -5   6   5       39.62       49.52      1.77 o 
  -4   6   5       72.78       70.66      1.82 o 
  -3   6   5        2.57        4.01      0.73 o 
  -2   6   5      423.69      439.35      7.75 o 
  -1   6   5      658.92      677.37     10.92 o 
   0   6   5       33.00       21.79      2.27 o 
   1   6   5       39.72       39.05      1.20 o 
   2   6   5        1.27        3.26      0.56 o 
   3   6   5        0.05        0.72      0.52 o 
   4   6   5       60.36       62.34      1.52 o 
   5   6   5      306.74      307.84      4.44 o 
   6   6   5        2.32        2.60      0.95 o 
   7   6   5       72.89       71.47      2.39 o 
   8   6   5        7.46        4.55      1.34 o 
   9   6   5      210.81      178.61      7.22 o 
  10   6   5        1.10        0.51      3.39 o 
  11   6   5      100.14       94.36      8.93 o 
  12   6   5       46.10       43.55      7.24 o 
  13   6   5        0.00        6.12      4.19 o 
 -14   7   5       65.56       65.84      8.89 o 
 -13   7   5      121.54      131.66      7.87 o 
 -12   7   5       48.33       42.73      6.30 o 
 -11   7   5       31.38       34.63      4.52 o 
 -10   7   5       16.57       19.25      3.46 o 
  -9   7   5       73.00       85.66      3.87 o 
  -8   7   5      400.76      405.77      9.11 o 
  -7   7   5      760.41      754.02     12.63 o 
  -6   7   5       41.33       44.27      3.16 o 
  -5   7   5       63.41       37.23      1.80 o 
  -4   7   5      200.35      196.40      3.91 o 
  -3   7   5      807.28      796.67     11.94 o 
  -2   7   5      502.81      475.75      7.68 o 
  -1   7   5      331.28      332.44      7.39 o 
   0   7   5      141.59      152.94      3.51 o 
   1   7   5      369.90      377.64      5.12 o 
   2   7   5      118.17      115.70      2.48 o 
   3   7   5       42.10       56.25      1.50 o 
   4   7   5       22.49       29.99      1.91 o 
   5   7   5      440.09      456.69      7.16 o 
   6   7   5        0.46        1.40      1.57 o 
   7   7   5       86.00       83.19      3.64 o 
   8   7   5      166.30      156.28      5.08 o 
   9   7   5       38.84       44.60      4.38 o 
  10   7   5        4.31        3.19      3.14 o 
  11   7   5       92.11       95.05      8.80 o 
  12   7   5      120.24      129.20     10.62 o 
  13   7   5        4.07       11.25      4.36 o 
 -13   8   5       51.62       55.50      8.24 o 
 -12   8   5       55.43       51.89      5.71 o 
 -11   8   5        5.97       11.77      3.49 o 
 -10   8   5       18.70       14.58      3.26 o 
  -9   8   5       51.38       56.90      3.58 o 
  -8   8   5      330.92      325.47      8.16 o 
  -7   8   5       46.01       59.04      4.93 o 
  -6   8   5      390.92      367.94      9.16 o 
  -5   8   5       46.01       51.35      2.36 o 
  -4   8   5      290.71      274.41      5.09 o 
  -3   8   5      438.13      459.94      7.97 o 
  -2   8   5        0.91        2.05      1.04 o 
  -1   8   5      321.23      330.92      6.10 o 
   0   8   5      417.34      387.64      6.67 o 
   1   8   5       19.18       21.48      1.52 o 
   2   8   5      324.16      294.42      6.48 o 
   3   8   5       54.03       72.52      3.84 o 
   4   8   5      284.87      291.90      6.66 o 
   5   8   5       99.60       87.24      3.57 o 
   6   8   5       44.43       49.92      4.20 o 
   7   8   5       46.87       53.18      3.34 o 
   8   8   5       33.38       27.86      6.62 o 
   9   8   5      228.75      242.41      9.99 o 
  10   8   5       93.85       94.99      5.83 o 
  11   8   5        6.58       10.00      2.88 o 
  12   8   5      560.20      628.98     25.83 o 
 -13   9   5        0.77        1.95      3.13 o 
 -12   9   5       72.48       72.61      6.80 o 
 -11   9   5        0.77        1.00      2.39 o 
 -10   9   5        9.05        9.51      3.84 o 
  -9   9   5        1.62        3.94      2.06 o 
  -8   9   5      123.55      126.38      5.01 o 
  -7   9   5       11.02        9.63      1.76 o 
  -6   9   5       32.67       23.89      3.27 o 
  -5   9   5       53.30       67.70      3.34 o 
  -4   9   5       24.72       27.73      1.96 o 
  -3   9   5      286.42      293.17      6.98 o 
  -2   9   5       60.27       72.78      2.65 o 
  -1   9   5      141.63      132.11      3.63 o 
   0   9   5      266.02      263.43      6.27 o 
   1   9   5      155.81      136.58      4.53 o 
   2   9   5       68.07       50.97      3.47 o 
   3   9   5       52.05       43.47      3.61 o 
   4   9   5       23.52       16.69      2.45 o 
   5   9   5       49.34       49.97      4.39 o 
   6   9   5       91.42       97.13      6.29 o 
   7   9   5        0.02        0.87      2.25 o 
   8   9   5       88.32       85.88      5.34 o 
   9   9   5       33.73       35.26     10.84 o 
  10   9   5        2.21        2.20      4.94 o 
  11   9   5       46.25       52.64      5.15 o 
 -12  10   5        0.12       -2.55      3.23 o 
 -11  10   5       43.15       46.62      6.88 o 
 -10  10   5      408.34      418.78     14.18 o 
  -9  10   5       26.99       23.39      2.89 o 
  -8  10   5       47.28       54.58      3.98 o 
  -7  10   5      206.58      218.66      9.29 o 
  -6  10   5      131.16      138.72      5.01 o 
  -5  10   5      713.35      723.13     11.69 o 
  -4  10   5       57.20       61.92      4.53 o 
  -3  10   5        4.38        2.61      1.34 o 
  -2  10   5      156.40      151.73      6.15 o 
  -1  10   5       30.89       30.51      2.71 o 
   0  10   5       76.85       70.36      6.53 o 
   1  10   5       43.69       37.77      3.43 o 
   2  10   5       33.42       35.23      3.32 o 
   3  10   5       71.12       64.87      4.47 o 
   4  10   5        0.68        2.74      1.69 o 
   5  10   5        7.59        7.04      2.19 o 
   6  10   5      493.53      497.41     17.14 o 
   7  10   5       43.95       39.01      3.86 o 
   8  10   5       12.08       12.95      2.86 o 
   9  10   5        4.07        8.44      2.66 o 
  10  10   5       12.30       19.78      4.55 o 
  11  10   5        0.30        7.05      3.59 o 
 -11  11   5       22.72       20.15      4.25 o 
 -10  11   5       29.84       25.93      4.38 o 
  -9  11   5        0.16        0.74      1.76 o 
  -8  11   5      335.98      361.30      9.59 o 
  -7  11   5      402.37      414.15     10.21 o 
  -6  11   5       53.15       59.65      3.69 o 
  -5  11   5       26.74       26.77      3.66 o 
  -4  11   5       21.19       27.23      2.67 o 
  -3  11   5        1.74        1.08      1.27 o 
  -2  11   5      257.59      258.88      7.04 o 
  -1  11   5      122.78      115.58      4.57 o 
   0  11   5       29.55       25.86      3.15 o 
   1  11   5        0.06        0.46      1.83 o 
   2  11   5        2.89        1.93      1.73 o 
   3  11   5       77.61       73.37      4.41 o 
   4  11   5       56.30       51.98      4.31 o 
   5  11   5      421.15      410.09     18.19 o 
   6  11   5       13.46       22.77      5.13 o 
   7  11   5        8.32        8.23      3.95 o 
   8  11   5       47.70       44.29      6.59 o 
   9  11   5      190.80      178.26     11.28 o 
  10  11   5       17.23       28.89      5.82 o 
 -10  12   5      127.51      152.47      8.50 o 
  -9  12   5      120.00      131.71      7.20 o 
  -8  12   5       79.16       90.60      6.05 o 
  -7  12   5        0.61       -0.19      1.99 o 
  -6  12   5       22.24       18.31      3.44 o 
  -5  12   5       39.39       36.66      4.30 o 
  -4  12   5       15.02       19.83      4.52 o 
  -3  12   5       16.70       21.36      2.74 o 
  -2  12   5      204.27      192.87      8.78 o 
  -1  12   5      767.21      746.16     16.97 o 
   0  12   5        0.09       -1.35      1.35 o 
   1  12   5        2.83        0.38      1.72 o 
   2  12   5       56.25       59.08     10.14 o 
   3  12   5      150.95      158.73      8.18 o 
   4  12   5       14.49       16.01      2.96 o 
   5  12   5      204.11      196.57      7.67 o 
   6  12   5      229.18      237.44     11.06 o 
   7  12   5        1.40        4.55      3.53 o 
   8  12   5        4.21        7.27      3.83 o 
   9  12   5       16.11       10.47      4.84 o 
  -9  13   5      107.26       93.96      8.01 o 
  -8  13   5      259.85      286.12     11.17 o 
  -7  13   5       22.98       22.83      3.87 o 
  -6  13   5      192.44      197.80     14.61 o 
  -5  13   5       38.19       39.01      4.77 o 
  -4  13   5       17.02       18.85      2.59 o 
  -3  13   5        5.06        6.96      1.95 o 
  -2  13   5       39.77       38.64      3.46 o 
  -1  13   5       46.40       41.44      4.10 o 
   0  13   5        0.00        0.46      1.68 o 
   1  13   5      102.61      103.38     14.63 o 
   2  13   5        7.66       11.75      2.72 o 
   3  13   5        5.56        3.73      2.13 o 
   4  13   5        8.94        8.32      2.51 o 
   5  13   5      441.47      444.28     20.62 o 
   6  13   5        7.75       12.55      3.00 o 
   7  13   5       12.55       15.33      4.74 o 
  -7  14   5       24.24       22.38      6.06 o 
  -6  14   5      211.97      238.52     10.25 o 
  -5  14   5        0.09       -0.36      2.14 o 
  -4  14   5      121.61      126.00      7.17 o 
  -3  14   5       79.81       86.28      4.56 o 
  -2  14   5        7.45        7.45      3.35 o 
  -1  14   5       68.46       66.03      5.36 o 
   0  14   5       50.54       57.08      4.97 o 
   1  14   5      214.04      234.10      8.74 o 
   2  14   5        7.96        4.27      3.50 o 
   3  14   5        5.87        3.76      2.16 o 
   4  14   5       17.24       19.07      3.39 o 
   5  14   5        9.80       13.48      2.86 o 
  -4  15   5        6.34        4.12      3.06 o 
  -3  15   5       58.63       65.93      9.30 o 
  -2  15   5       28.66       26.88      3.84 o 
  -1  15   5       80.30       84.66      5.40 o 
   0  15   5       71.64       67.49      5.77 o 
   1  15   5       45.87       43.86      4.66 o 
   2  15   5       63.01       60.16      5.49 o 
   3  15   5        2.42        3.79      2.44 o 
 -16   0   6       70.84       87.66      8.34 o 
 -15   0   6       55.75       49.98      7.18 o 
 -14   0   6       50.86       60.36      7.45 o 
 -13   0   6       30.89       33.10      9.96 o 
 -12   0   6      248.03      233.22      9.49 o 
 -11   0   6       16.95       15.44      2.85 o 
 -10   0   6     1605.56     1499.79     32.41 o 
  -9   0   6       30.49       33.29      2.73 o 
  -8   0   6      296.19      275.91     12.41 o 
  -7   0   6      439.56      436.75      9.11 o 
  -6   0   6     1252.62     1380.73     23.14 o 
  -5   0   6      524.96      635.06     21.45 o 
  -4   0   6       66.25      115.32      3.19 o 
  -3   0   6      871.71      979.08     17.25 o 
  -2   0   6     6350.65     6033.09     99.33 o 
  -1   0   6      179.73      197.36      4.62 o 
   0   0   6       55.46       85.00      2.78 o 
   1   0   6     1237.69     1414.91     22.51 o 
   2   0   6      866.74      841.38     10.19 o 
   3   0   6     3842.89     3811.42     47.20 o 
   4   0   6      518.10      638.31      9.75 o 
   5   0   6      205.36      251.33      5.83 o 
   6   0   6      573.89      588.98     10.99 o 
   7   0   6       18.92       12.28      1.88 o 
   8   0   6      729.05      586.17     13.50 o 
   9   0   6      213.90      199.37      5.41 o 
  10   0   6      679.58      640.34     23.66 o 
  11   0   6        3.83        0.57      3.69 o 
  12   0   6        1.51        1.01      3.76 o 
  13   0   6      252.42      264.13     15.31 o 
  14   0   6      121.83      130.74     11.17 o 
 -16   1   6        0.29        5.43      2.33 o 
 -15   1   6        7.86        5.05      3.20 o 
 -14   1   6       94.76       95.22      5.76 o 
 -13   1   6       48.56       47.20      4.03 o 
 -12   1   6       75.52       70.10      3.49 o 
 -11   1   6      124.07      126.93      4.33 o 
 -10   1   6       54.44       46.79      2.75 o 
  -9   1   6       42.51       44.71      2.28 o 
  -8   1   6       44.05       45.44      1.82 o 
  -7   1   6       24.85       18.25      1.25 o 
  -6   1   6      827.21      826.93      9.81 o 
  -5   1   6      965.14     1013.25     10.78 o 
  -4   1   6        2.17        5.84      0.86 o 
  -3   1   6      125.08      153.90      2.70 o 
  -2   1   6      174.91      143.78      2.58 o 
  -1   1   6       35.33       46.39      2.69 o 
   0   1   6     5539.47     6085.98    101.79 o 
   1   1   6      801.11      793.66     10.36 o 
   2   1   6       13.20       13.19      0.77 o 
   3   1   6     1256.95     1446.35     14.36 o 
   4   1   6      131.82      141.65      2.56 o 
   5   1   6      229.35      244.76      3.56 o 
   6   1   6        6.63        5.07      0.90 o 
   7   1   6       53.39       52.76      1.92 o 
   8   1   6       93.15       56.73      3.08 o 
   9   1   6      180.63      173.54      3.98 o 
  10   1   6      102.51      127.54      4.06 o 
  11   1   6        0.08        2.78      2.73 o 
  12   1   6        5.96        7.73      3.13 o 
  13   1   6      750.18      754.84     20.51 o 
  14   1   6      175.57      214.80     13.87 o 
 -15   2   6       32.63       36.68      6.42 o 
 -14   2   6      132.55      120.85      6.43 o 
 -13   2   6        0.63        1.76      1.56 o 
 -12   2   6       61.80       52.00      3.35 o 
 -11   2   6        4.53        3.65      2.12 o 
 -10   2   6       11.53        9.90      1.56 o 
  -9   2   6      186.41      158.05      3.97 o 
  -8   2   6      701.19      636.73      8.94 o 
  -7   2   6      214.15      201.63      3.40 o 
  -6   2   6     1009.97      943.44     11.09 o 
  -5   2   6      438.61      420.89      4.79 o 
  -4   2   6     3363.52     3563.66     30.94 o 
  -3   2   6     2709.16     2880.02     26.71 o 
  -2   2   6     6412.39     6896.11     70.90 o 
  -1   2   6     1271.49     1356.97     16.71 o 
   0   2   6     2840.72     3011.34     32.26 o 
   1   2   6     1344.94     1295.19     11.94 o 
   2   2   6      530.02      520.01      5.21 o 
   3   2   6        4.87        9.91      0.73 o 
   4   2   6      824.75      797.16      7.19 o 
   5   2   6       27.30       40.75      1.30 o 
   6   2   6        1.59        3.43      0.81 o 
   7   2   6       46.47       53.93      2.45 o 
   8   2   6        9.00       14.14      1.40 o 
   9   2   6        3.16        1.82      1.41 o 
  10   2   6      130.32      121.17      4.01 o 
  11   2   6        2.16        0.91      2.37 o 
  12   2   6       71.83       72.94      6.30 o 
  13   2   6      143.87      165.39      8.51 o 
  14   2   6       61.48       62.04      6.16 o 
 -15   3   6       49.13       41.16      6.90 o 
 -14   3   6       37.42       33.44      6.05 o 
 -13   3   6        3.10        2.35      2.29 o 
 -12   3   6       19.79       18.25      2.49 o 
 -11   3   6      430.67      412.28      8.77 o 
 -10   3   6       21.51       18.18      1.93 o 
  -9   3   6      113.54      105.43      3.20 o 
  -8   3   6       27.53       28.65      1.83 o 
  -7   3   6      121.61      107.45      2.37 o 
  -6   3   6        7.82        8.23      0.74 o 
  -5   3   6      101.34      111.47      1.80 o 
  -4   3   6      804.24      883.87      9.13 o 
  -3   3   6      961.44      965.75     11.41 o 
  -2   3   6        8.03        9.03      1.72 o 
  -1   3   6     1522.02     1584.92     19.06 o 
   0   3   6     1811.30     1931.54     15.52 o 
   1   3   6      185.87      206.21      2.45 o 
   2   3   6      127.44      135.33      2.30 o 
   3   3   6        7.88       10.46      0.72 o 
   4   3   6      639.23      647.86      6.10 o 
   5   3   6      128.31      136.87      2.40 o 
   6   3   6      153.29      144.21      2.91 o 
   7   3   6      117.09      119.22      2.77 o 
   8   3   6        0.10       -0.79      0.79 o 
   9   3   6       83.89       61.97      2.56 o 
  10   3   6       99.82      106.78      3.84 o 
  11   3   6      106.08      104.16      6.37 o 
  12   3   6        5.74       10.38      3.21 o 
  13   3   6       15.32       14.98      4.65 o 
  14   3   6       87.58      103.19     11.54 o 
 -15   4   6       55.41       68.46      9.19 o 
 -14   4   6       76.26       82.59      8.31 o 
 -13   4   6       73.85       69.83      5.55 o 
 -12   4   6      129.48      118.35      6.65 o 
 -11   4   6      320.72      310.42      9.02 o 
 -10   4   6       14.04       14.08      2.26 o 
  -9   4   6        1.53        1.88      1.06 o 
  -8   4   6      188.08      195.99      4.26 o 
  -7   4   6       60.40       72.56      2.35 o 
  -6   4   6       19.06       20.10      1.15 o 
  -5   4   6       48.42       59.84      1.39 o 
  -4   4   6     2145.75     2313.68     24.34 o 
  -3   4   6      255.19      291.64      4.27 o 
  -2   4   6      342.38      362.74      8.18 o 
  -1   4   6      988.62     1031.41     13.57 o 
   0   4   6       16.12       23.89      1.18 o 
   1   4   6       31.60       32.49      1.00 o 
   2   4   6       61.80       81.58      1.41 o 
   3   4   6      128.12      127.47      1.85 o 
   4   4   6      375.43      376.26      4.06 o 
   5   4   6        8.78        9.90      0.99 o 
   6   4   6       10.96       18.51      1.35 o 
   7   4   6     1119.05     1020.03     11.37 o 
   8   4   6      166.20      184.08      4.24 o 
   9   4   6        7.29        6.04      2.25 o 
  10   4   6       15.25       16.50      2.04 o 
  11   4   6        0.62        7.40      3.52 o 
  12   4   6       12.21       15.75      3.64 o 
  13   4   6       97.24      104.31     11.13 o 
 -15   5   6       45.09       57.43      8.52 o 
 -14   5   6        2.23        3.41      3.33 o 
 -13   5   6       10.35       11.19      3.19 o 
 -12   5   6       14.06       15.55      3.22 o 
 -11   5   6      191.92      193.81      8.39 o 
 -10   5   6      161.45      142.98      5.65 o 
  -9   5   6      202.75      211.48      6.64 o 
  -8   5   6       31.95       28.56      1.71 o 
  -7   5   6       96.32      100.19      2.84 o 
  -6   5   6       72.35       88.83      5.05 o 
  -5   5   6       69.90       70.09      1.92 o 
  -4   5   6      310.50      337.07      4.90 o 
  -3   5   6     2213.03     2321.92     24.46 o 
  -2   5   6      570.08      573.05      7.46 o 
  -1   5   6      649.19      646.07      7.58 o 
   0   5   6     2237.91     2322.86     19.82 o 
   1   5   6      112.02      128.70      2.13 o 
   2   5   6      508.53      549.66      5.58 o 
   3   5   6      190.42      188.57      2.50 o 
   4   5   6        8.52        7.83      0.82 o 
   5   5   6        0.09       -0.60      0.94 o 
   6   5   6       88.61       80.79      2.83 o 
   7   5   6      112.42      110.32      2.90 o 
   8   5   6      134.10      115.29      4.88 o 
   9   5   6       81.95       88.49      4.45 o 
  10   5   6       37.31       38.96      3.43 o 
  11   5   6      123.50      121.32      6.80 o 
  12   5   6      283.76      287.37     16.07 o 
  13   5   6      268.40      278.62     16.23 o 
 -14   6   6        0.39       -1.38      3.06 o 
 -13   6   6      126.18      117.56      7.36 o 
 -12   6   6       94.37       90.31      8.23 o 
 -11   6   6       83.64       77.38      5.52 o 
 -10   6   6       57.92       52.65      4.65 o 
  -9   6   6        2.00        2.79      1.59 o 
  -8   6   6       49.60       39.59      2.52 o 
  -7   6   6       11.66        7.77      1.25 o 
  -6   6   6      138.97      135.37      3.75 o 
  -5   6   6      238.46      222.51      4.76 o 
  -4   6   6     2955.73     3162.04     38.68 o 
  -3   6   6      513.80      494.28      6.33 o 
  -2   6   6     1257.58     1265.75     16.95 o 
  -1   6   6       19.10       22.79      1.49 o 
   0   6   6      762.77      767.13      9.08 o 
   1   6   6       61.09       60.20      1.91 o 
   2   6   6      458.69      421.06      5.13 o 
   3   6   6      202.32      193.61      2.90 o 
   4   6   6      336.26      315.85      4.18 o 
   5   6   6      661.61      640.75      8.33 o 
   6   6   6      193.95      179.95      3.73 o 
   7   6   6      153.83      147.51      5.68 o 
   8   6   6       37.16       33.31      2.41 o 
   9   6   6       75.73       63.85      4.80 o 
  10   6   6       36.33       33.20      4.09 o 
  11   6   6      109.15      110.34      9.71 o 
  12   6   6      604.46      616.00     25.45 o 
  13   6   6      104.57      124.77     10.77 o 
 -14   7   6       30.16       33.79      6.50 o 
 -13   7   6      194.95      185.54     15.68 o 
 -12   7   6        0.05       -0.31      2.14 o 
 -11   7   6       19.57       21.30      3.77 o 
 -10   7   6      471.85      481.70     14.68 o 
  -9   7   6        3.51        1.40      1.91 o 
  -8   7   6      164.29      167.65      5.25 o 
  -7   7   6      346.10      328.15      6.94 o 
  -6   7   6      124.95      136.86      3.99 o 
  -5   7   6       24.81       25.70      1.63 o 
  -4   7   6        2.70        5.68      2.50 o 
  -3   7   6        3.50        6.92      1.00 o 
  -2   7   6     1565.37     1537.82     22.63 o 
  -1   7   6      480.87      476.32      8.60 o 
   0   7   6       23.12       31.96      2.53 o 
   1   7   6       29.95       27.77      2.18 o 
   2   7   6       63.99       66.30      1.83 o 
   3   7   6      571.56      588.92      7.47 o 
   4   7   6       10.46       10.44      1.81 o 
   5   7   6      149.22      154.66      3.62 o 
   6   7   6        3.68        5.58      1.37 o 
   7   7   6      324.15      323.78      7.65 o 
   8   7   6       29.00       29.05      2.69 o 
   9   7   6        1.02        3.07      2.30 o 
  10   7   6        1.86        1.72      2.33 o 
  11   7   6       44.62       50.81      5.02 o 
  12   7   6        0.04        5.60      4.02 o 
 -13   8   6       52.25       52.89      8.39 o 
 -12   8   6       47.33       43.30      8.26 o 
 -11   8   6      160.40      156.43      9.14 o 
 -10   8   6       58.80       51.94      5.26 o 
  -9   8   6        0.02        0.44      1.33 o 
  -8   8   6       33.36       36.59      3.01 o 
  -7   8   6       18.10       15.75      1.95 o 
  -6   8   6      146.00      141.81      4.73 o 
  -5   8   6      281.60      280.01      5.22 o 
  -4   8   6      200.33      209.10      5.97 o 
  -3   8   6       31.70       27.34      1.91 o 
  -2   8   6     1155.63     1134.28     15.97 o 
  -1   8   6      423.61      425.59      7.40 o 
   0   8   6       21.39       32.12      1.62 o 
   1   8   6        7.41       10.03      0.99 o 
   2   8   6       26.81       33.36      1.54 o 
   3   8   6      192.28      213.69      9.31 o 
   4   8   6      237.79      219.04      5.70 o 
   5   8   6      236.42      225.89      8.19 o 
   6   8   6      668.68      670.07     12.52 o 
   7   8   6      252.88      266.44      6.93 o 
   8   8   6        2.38       -0.63      2.75 o 
   9   8   6       73.86       77.50      5.27 o 
  10   8   6       40.96       39.74      5.94 o 
  11   8   6      154.56      172.82      8.05 o 
  12   8   6      225.09      259.75     15.40 o 
 -13   9   6       40.38       35.27      5.25 o 
 -12   9   6      104.74      119.10      7.58 o 
 -11   9   6      112.74      112.15     10.02 o 
 -10   9   6      169.91      170.01      8.29 o 
  -9   9   6       65.47       63.76      3.82 o 
  -8   9   6      168.05      163.86      5.66 o 
  -7   9   6       60.61       66.15      4.90 o 
  -6   9   6        0.44        4.56      2.51 o 
  -5   9   6       97.58       91.10      3.07 o 
  -4   9   6      261.94      281.31      8.99 o 
  -3   9   6        0.80        1.46      0.85 o 
  -2   9   6       65.51       66.78      2.58 o 
  -1   9   6     1015.80      979.55     15.62 o 
   0   9   6       33.92       28.61      2.01 o 
   1   9   6      146.36      139.88      4.72 o 
   2   9   6      131.99      121.67      5.18 o 
   3   9   6        5.62        3.72      1.79 o 
   4   9   6       83.15       83.49      4.40 o 
   5   9   6       15.08       14.71      2.51 o 
   6   9   6       63.30       71.97      8.87 o 
   7   9   6      104.26      101.97      4.31 o 
   8   9   6      108.33      107.08      5.99 o 
   9   9   6      115.01      119.23      6.46 o 
  10   9   6        7.01        5.96      2.63 o 
  11   9   6       46.06       44.98      5.54 o 
 -12  10   6      228.61      220.01     10.48 o 
 -11  10   6      130.16      138.64      8.00 o 
 -10  10   6        0.29       -2.05      2.05 o 
  -9  10   6      205.97      212.38      6.92 o 
  -8  10   6      187.69      199.92      6.55 o 
  -7  10   6      103.66       99.40      4.46 o 
  -6  10   6       22.44       23.30      3.57 o 
  -5  10   6        1.68        3.69      1.24 o 
  -4  10   6       52.29       55.74      2.56 o 
  -3  10   6      154.40      150.18      4.90 o 
  -2  10   6       40.90       38.24      2.96 o 
  -1  10   6      345.65      337.67      8.06 o 
   0  10   6      191.23      191.64      9.92 o 
   1  10   6      762.33      704.17     19.27 o 
   2  10   6      172.37      186.77      9.16 o 
   3  10   6      220.07      215.43     10.11 o 
   4  10   6       44.03       47.60      4.12 o 
   5  10   6     1151.08     1156.12     33.58 o 
   6  10   6       98.39      107.02      5.45 o 
   7  10   6       17.93       15.85      3.01 o 
   8  10   6       71.72       71.78     12.61 o 
   9  10   6       37.91       45.83      6.03 o 
  10  10   6        0.25       10.27      2.76 o 
 -11  11   6       39.58       46.13      6.01 o 
 -10  11   6        0.01        2.03      2.60 o 
  -9  11   6      107.15      105.30      5.06 o 
  -8  11   6       25.62       25.67      3.09 o 
  -7  11   6        0.77        2.38      1.73 o 
  -6  11   6        3.15        3.09      1.70 o 
  -5  11   6       74.60       67.85      4.75 o 
  -4  11   6        7.13        7.40      1.69 o 
  -3  11   6      127.12      133.11      7.63 o 
  -2  11   6       45.81       48.18      3.43 o 
  -1  11   6      293.23      266.62      7.23 o 
   0  11   6       75.44       75.63      4.36 o 
   1  11   6        2.27        1.74      3.72 o 
   2  11   6      168.54      162.53      8.79 o 
   3  11   6       98.37       90.06      4.97 o 
   4  11   6       98.72      102.15     10.42 o 
   5  11   6        1.51        1.71      2.02 o 
   6  11   6      238.19      246.08     11.55 o 
   7  11   6      100.65      104.69      5.66 o 
   8  11   6       56.59       62.94      8.09 o 
   9  11   6       33.44       31.69      5.97 o 
 -10  12   6        4.68        4.93      3.10 o 
  -9  12   6        2.91        5.25      2.12 o 
  -8  12   6       87.63       95.49      6.14 o 
  -7  12   6       41.42       45.28      5.33 o 
  -6  12   6        8.39        8.80      4.07 o 
  -5  12   6      406.75      397.84     12.62 o 
  -4  12   6       21.98       27.24      2.86 o 
  -3  12   6      249.94      236.69      8.34 o 
  -2  12   6      214.01      215.81      6.65 o 
  -1  12   6        8.92        7.45      2.27 o 
   0  12   6        1.67        1.21      1.82 o 
   1  12   6       63.59       62.30      4.50 o 
   2  12   6      167.78      164.07      6.86 o 
   3  12   6        0.06        0.58      1.75 o 
   4  12   6        8.13       14.00      2.83 o 
   5  12   6      128.88      135.27      6.39 o 
   6  12   6       78.51       88.23     13.50 o 
   7  12   6        9.16        7.46      3.88 o 
   8  12   6        0.10        2.98      3.73 o 
  -8  13   6       90.84       84.14      7.97 o 
  -7  13   6        0.14        0.26      2.20 o 
  -6  13   6      247.39      256.04     10.20 o 
  -5  13   6       41.28       34.04      4.48 o 
  -4  13   6       27.37       32.83      4.32 o 
  -3  13   6       19.43       21.25      2.76 o 
  -2  13   6      136.37      134.31      5.35 o 
  -1  13   6       22.31       20.03      3.10 o 
   0  13   6       78.11       84.30     11.34 o 
   1  13   6      127.74      115.16      5.88 o 
   2  13   6       52.78       55.43      4.91 o 
   3  13   6      292.51      301.75     10.10 o 
   4  13   6        0.80        1.36      2.68 o 
   5  13   6       26.44       28.47      3.94 o 
   6  13   6        0.83        1.99      2.23 o 
   7  13   6      168.12      160.08     11.17 o 
  -7  14   6        3.10        6.31      4.16 o 
  -6  14   6        6.19        6.35      3.05 o 
  -5  14   6       31.31       26.15      4.25 o 
  -4  14   6        8.47        9.82      3.10 o 
  -3  14   6       48.84       46.74      3.98 o 
  -2  14   6        7.04        9.53      2.44 o 
  -1  14   6        9.98        7.85      2.46 o 
   0  14   6       75.52       76.62      5.39 o 
   1  14   6        0.37        1.88      3.32 o 
   2  14   6       82.60       89.55      5.55 o 
   3  14   6       36.42       37.54      4.45 o 
   4  14   6       69.42       82.27      5.88 o 
   5  14   6        0.03        1.59      2.81 o 
  -3  15   6        9.35       14.51      4.97 o 
  -2  15   6        1.52        1.47      1.99 o 
  -1  15   6        2.61        3.35      2.14 o 
   0  15   6      193.95      180.32      7.97 o 
   1  15   6        6.99        7.93      3.94 o 
   2  15   6       66.65       73.56     10.15 o 
 -15   1   7       90.56       95.15      5.97 o 
 -14   1   7        8.73        7.81      2.24 o 
 -13   1   7      129.29      123.78      4.77 o 
 -12   1   7        3.72        4.74      1.51 o 
 -11   1   7       17.01       13.78      1.83 o 
 -10   1   7       39.42       36.60      2.60 o 
  -9   1   7        1.73        3.32      0.98 o 
  -8   1   7      100.46       98.35      3.18 o 
  -7   1   7      841.10      803.09     14.68 o 
  -6   1   7      533.72      546.58      7.46 o 
  -5   1   7      219.84      225.11      3.24 o 
  -4   1   7      101.54       95.74      1.63 o 
  -3   1   7       55.83       76.24      2.86 o 
  -2   1   7      490.77      516.41      7.13 o 
  -1   1   7      816.81      797.98     13.56 o 
   0   1   7     1385.19     1480.96     17.03 o 
   1   1   7     2107.31     2265.57     21.83 o 
   2   1   7      275.57      339.52      3.56 o 
   3   1   7       39.39       40.49      1.58 o 
   4   1   7       57.11       76.01      1.91 o 
   5   1   7      284.26      299.44      4.74 o 
   6   1   7        3.46        7.20      1.10 o 
   7   1   7        0.15       -0.31      0.93 o 
   8   1   7       58.41       57.51      2.71 o 
   9   1   7       29.29       29.15      2.00 o 
  10   1   7        6.66        7.47      1.63 o 
  11   1   7       17.70       11.44      5.17 o 
  12   1   7       14.76       16.40      3.80 o 
  13   1   7       32.07       37.50      5.16 o 
  14   1   7      295.69      306.44     12.19 o 
 -15   2   7        0.07        0.42      3.02 o 
 -14   2   7       36.72       33.59      3.51 o 
 -13   2   7       50.05       50.42      4.00 o 
 -12   2   7        5.46        3.45      1.47 o 
 -11   2   7       11.34        8.65      1.64 o 
 -10   2   7      181.98      165.53      4.77 o 
  -9   2   7       69.46       76.82      2.73 o 
  -8   2   7       54.54       63.43      2.61 o 
  -7   2   7        0.36        1.14      0.61 o 
  -6   2   7       46.90       44.79      2.37 o 
  -5   2   7     1728.38     1845.49     18.18 o 
  -4   2   7     1202.25     1394.31     13.35 o 
  -3   2   7       20.56       25.50      0.97 o 
  -2   2   7      251.11      293.70      5.02 o 
  -1   2   7       12.35       15.49      0.98 o 
   0   2   7     5998.42     6274.68     66.07 o 
   1   2   7     1154.03     1284.02     11.98 o 
   2   2   7        2.56        2.56      0.40 o 
   3   2   7       65.39       56.88      1.56 o 
   4   2   7        0.39        1.69      0.70 o 
   5   2   7        1.28        0.53      0.67 o 
   6   2   7       73.27       82.31      2.29 o 
   7   2   7      366.34      338.32      5.73 o 
   8   2   7       14.96       25.26      1.82 o 
   9   2   7        0.38        0.74      0.93 o 
  10   2   7       78.04       75.98      4.22 o 
  11   2   7        3.26        6.74      3.09 o 
  12   2   7      102.29      114.70      7.29 o 
  13   2   7      499.86      534.82     21.04 o 
 -15   3   7        1.52        3.34      3.30 o 
 -14   3   7        0.95        3.46      3.20 o 
 -13   3   7        0.39        0.83      2.18 o 
 -12   3   7      181.59      192.90      7.03 o 
 -11   3   7      223.78      203.40      5.63 o 
 -10   3   7       13.75       16.09      2.33 o 
  -9   3   7      265.12      244.75      5.15 o 
  -8   3   7       86.39       73.09      2.79 o 
  -7   3   7      236.13      268.38      4.60 o 
  -6   3   7        4.59        3.62      0.61 o 
  -5   3   7       52.04       67.18      1.45 o 
  -4   3   7      235.16      279.66      3.24 o 
  -3   3   7      735.77      722.48      7.87 o 
  -2   3   7     1912.70     1936.56     20.86 o 
  -1   3   7     1071.18     1231.31     13.77 o 
   0   3   7     2970.53     3200.90     31.10 o 
   1   3   7      160.42      176.84      2.28 o 
   2   3   7      136.12      162.68      2.33 o 
   3   3   7      456.36      487.05      5.44 o 
   4   3   7      161.82      144.84      2.54 o 
   5   3   7      183.59      155.01      2.97 o 
   6   3   7        5.66        7.60      2.25 o 
   7   3   7      172.75      152.36      3.63 o 
   8   3   7        3.96        5.71      1.17 o 
   9   3   7      487.79      463.76      7.56 o 
  10   3   7        1.99        2.60      1.41 o 
  11   3   7       18.71       20.92      5.56 o 
  12   3   7      268.70      277.70     15.43 o 
  13   3   7      160.92      190.31      9.11 o 
 -15   4   7        2.83        0.55      2.94 o 
 -14   4   7       58.32       64.07      6.40 o 
 -13   4   7       12.45       13.12      3.29 o 
 -12   4   7      156.32      160.80      7.78 o 
 -11   4   7        2.43        2.40      1.67 o 
 -10   4   7      161.66      138.84      5.43 o 
  -9   4   7        0.63       -0.70      1.15 o 
  -8   4   7      112.53      107.01      4.19 o 
  -7   4   7      613.64      534.45      7.83 o 
  -6   4   7      254.80      244.03      8.51 o 
  -5   4   7       60.35       55.78      2.58 o 
  -4   4   7        0.59        6.37      0.95 o 
  -3   4   7      564.52      629.88      8.06 o 
  -2   4   7      710.82      745.57      8.24 o 
  -1   4   7      102.97      116.37      1.74 o 
   0   4   7      114.72      109.96      1.63 o 
   1   4   7      339.33      339.82      3.96 o 
   2   4   7      628.94      633.86      7.54 o 
   3   4   7      185.91      213.72      3.10 o 
   4   4   7       53.45       62.56      1.97 o 
   5   4   7      418.26      390.33      5.33 o 
   6   4   7      525.20      515.67      6.69 o 
   7   4   7       11.79       13.65      1.87 o 
   8   4   7       40.35       34.10      2.12 o 
   9   4   7       40.73       44.01      3.08 o 
  10   4   7       45.70       57.19      3.24 o 
  11   4   7       89.14       99.69      4.85 o 
  12   4   7        0.39        8.71      3.01 o 
  13   4   7       21.55       31.18      5.11 o 
 -15   5   7        0.34       -2.05      2.96 o 
 -14   5   7      150.22      159.99      8.61 o 
 -13   5   7        1.81       -0.79      2.22 o 
 -12   5   7       16.82       20.65      3.86 o 
 -11   5   7       15.73       14.72      4.31 o 
 -10   5   7       68.27       59.81      4.51 o 
  -9   5   7      125.23      119.30      4.80 o 
  -8   5   7       95.65       89.82      3.06 o 
  -7   5   7      104.41      108.30      3.28 o 
  -6   5   7       29.88       30.63      3.09 o 
  -5   5   7      188.70      210.88      3.67 o 
  -4   5   7      526.93      564.12      7.56 o 
  -3   5   7      469.30      489.59      6.68 o 
  -2   5   7        8.71        7.78      1.05 o 
  -1   5   7        1.92        3.02      0.43 o 
   0   5   7     1324.10     1391.17     13.24 o 
   1   5   7     1219.96     1203.57     14.20 o 
   2   5   7        0.44        0.73      0.45 o 
   3   5   7        7.36        9.10      0.83 o 
   4   5   7        0.37        0.97      0.68 o 
   5   5   7       33.17       27.60      1.56 o 
   6   5   7       55.90       55.32      2.01 o 
   7   5   7      293.58      285.11      5.33 o 
   8   5   7        5.31        5.47      1.28 o 
   9   5   7        5.84        4.18      1.54 o 
  10   5   7       32.52       27.40      3.11 o 
  11   5   7        2.43        5.90      2.86 o 
  12   5   7      332.85      336.43     17.85 o 
  13   5   7        0.98       10.67      4.74 o 
 -14   6   7       55.68       43.95      5.48 o 
 -13   6   7      109.24      100.52      6.77 o 
 -12   6   7       72.05       72.04      5.62 o 
 -11   6   7       54.83       62.80      4.97 o 
 -10   6   7       31.11       26.54      4.77 o 
  -9   6   7       96.06       80.74      4.25 o 
  -8   6   7        0.22        2.24      1.06 o 
  -7   6   7      287.27      276.64      5.97 o 
  -6   6   7      479.59      455.28      8.28 o 
  -5   6   7        7.65       14.74      1.27 o 
  -4   6   7       94.21       99.30      2.73 o 
  -3   6   7      169.51      160.44      3.05 o 
  -2   6   7      695.80      693.99      9.05 o 
  -1   6   7      108.34      109.00      2.42 o 
   0   6   7       22.59       23.90      1.21 o 
   1   6   7       38.86       41.37      2.51 o 
   2   6   7       74.05       60.66      1.72 o 
   3   6   7      166.39      165.54      2.78 o 
   4   6   7      147.33      148.90      2.72 o 
   5   6   7      367.57      365.91      5.24 o 
   6   6   7       10.75       10.49      1.21 o 
   7   6   7       52.21       49.25      2.73 o 
   8   6   7        0.45        0.49      1.22 o 
   9   6   7        1.38        1.05      2.23 o 
  10   6   7      215.77      216.14     12.99 o 
  11   6   7        5.76        2.83      2.60 o 
  12   6   7       41.86       66.53      9.14 o 
 -14   7   7       32.01       39.47      5.43 o 
 -13   7   7       16.13       17.22      3.98 o 
 -12   7   7       44.33       45.01      6.72 o 
 -11   7   7      172.81      165.42      8.09 o 
 -10   7   7       22.24       23.40      3.69 o 
  -9   7   7      194.45      186.72      7.94 o 
  -8   7   7      115.06      124.09      4.04 o 
  -7   7   7        3.38        3.29      1.10 o 
  -6   7   7        1.05        0.94      0.91 o 
  -5   7   7      828.30      771.93     10.72 o 
  -4   7   7      725.37      703.84     11.76 o 
  -3   7   7       91.73      103.94      2.97 o 
  -2   7   7      136.14      141.62      3.51 o 
  -1   7   7      796.07      783.23     11.55 o 
   0   7   7      404.67      398.46     10.48 o 
   1   7   7        2.81        4.05      0.81 o 
   2   7   7      224.85      211.40      3.58 o 
   3   7   7      606.51      584.94      7.56 o 
   4   7   7      262.90      245.93      4.24 o 
   5   7   7       29.41       33.39      2.05 o 
   6   7   7       65.17       66.41      3.36 o 
   7   7   7      219.09      234.98      6.45 o 
   8   7   7       92.24       90.90      4.13 o 
   9   7   7       16.20       19.30      4.24 o 
  10   7   7        0.27        0.44      4.91 o 
  11   7   7       29.99       39.80      5.77 o 
  12   7   7      127.03      157.70     11.99 o 
 -13   8   7       40.58       41.09      5.52 o 
 -12   8   7        1.07        3.65      2.75 o 
 -11   8   7        3.58        2.12      2.93 o 
 -10   8   7        0.24       -0.95      2.05 o 
  -9   8   7        6.88        4.29      2.22 o 
  -8   8   7       98.21       98.38      4.19 o 
  -7   8   7        5.88        7.06      1.59 o 
  -6   8   7        8.87        5.70      1.24 o 
  -5   8   7       79.16       74.32      3.21 o 
  -4   8   7       12.63       18.56      1.62 o 
  -3   8   7      742.32      707.97     12.10 o 
  -2   8   7       37.43       37.75      2.32 o 
  -1   8   7      576.64      570.17     10.24 o 
   0   8   7      207.47      218.60      4.60 o 
   1   8   7      131.51      116.84      3.10 o 
   2   8   7      504.27      481.00      7.13 o 
   3   8   7      375.08      348.06      9.33 o 
   4   8   7      440.64      414.88      8.73 o 
   5   8   7       38.77       41.64      3.00 o 
   6   8   7       64.19       73.48      5.46 o 
   7   8   7        3.90        5.89      1.72 o 
   8   8   7      180.38      194.27      6.15 o 
   9   8   7       19.16       18.47      3.46 o 
  10   8   7       68.29       79.13      7.82 o 
  11   8   7       41.68       50.54      9.47 o 
 -13   9   7      123.25      124.27      7.99 o 
 -12   9   7        0.00        3.09      2.65 o 
 -11   9   7        1.23        0.65      2.43 o 
 -10   9   7       73.17       70.64      6.31 o 
  -9   9   7        3.51        2.42      1.56 o 
  -8   9   7       21.39       21.37      2.57 o 
  -7   9   7       38.08       39.37      3.23 o 
  -6   9   7        0.61       -0.56      1.01 o 
  -5   9   7       37.17       40.14      3.01 o 
  -4   9   7     1350.28     1334.85     18.83 o 
  -3   9   7       27.06       31.97      2.05 o 
  -2   9   7       96.83      102.14      5.05 o 
  -1   9   7        0.83        0.88      0.93 o 
   0   9   7       83.38       79.34      3.47 o 
   1   9   7      160.44      157.14      7.18 o 
   2   9   7        1.67        1.93      1.74 o 
   3   9   7        5.01        2.82      1.79 o 
   4   9   7      363.00      329.06     13.31 o 
   5   9   7      111.41      102.62      5.40 o 
   6   9   7       72.91       83.25      8.58 o 
   7   9   7       69.44       75.49      4.00 o 
   8   9   7       96.83       92.09      7.32 o 
   9   9   7        0.27        4.91      2.52 o 
  10   9   7        2.60        8.51      2.92 o 
  11   9   7       74.40       71.54      6.19 o 
 -12  10   7       10.55       13.87      3.85 o 
 -11  10   7        4.65        6.87      3.18 o 
 -10  10   7        4.81        6.83      2.97 o 
  -9  10   7       95.00      103.35      4.83 o 
  -8  10   7       34.94       38.78      3.43 o 
  -7  10   7        0.35        0.68      1.50 o 
  -6  10   7      135.90      143.32      5.19 o 
  -5  10   7        0.03        0.86      1.74 o 
  -4  10   7       27.97       31.13      3.68 o 
  -3  10   7        3.39        3.18      1.11 o 
  -2  10   7        8.14        8.72      1.73 o 
  -1  10   7       16.04       15.13      2.49 o 
   0  10   7       33.35       33.69      3.61 o 
   1  10   7      178.10      176.49      7.26 o 
   2  10   7       34.73       25.67      3.14 o 
   3  10   7       54.31       53.92      4.11 o 
   4  10   7      215.85      217.14      9.54 o 
   5  10   7       41.80       37.72      3.94 o 
   6  10   7       89.33       90.14      7.99 o 
   7  10   7        0.02        1.79      1.94 o 
   8  10   7        0.58        3.65      3.55 o 
   9  10   7        0.02        5.99      4.10 o 
  10  10   7        1.45        4.38      2.58 o 
 -11  11   7      167.73      188.89      9.60 o 
 -10  11   7       41.91       49.31      5.69 o 
  -9  11   7       19.53       20.10      2.90 o 
  -8  11   7       41.79       48.55      4.00 o 
  -7  11   7      115.32      128.64      5.78 o 
  -6  11   7      341.16      341.56      8.88 o 
  -5  11   7      161.39      166.44      7.22 o 
  -4  11   7       47.14       46.57      3.39 o 
  -3  11   7        7.70        3.87      2.75 o 
  -2  11   7      447.43      432.56      9.82 o 
  -1  11   7       43.65       47.16      3.46 o 
   0  11   7        6.39        7.90      2.19 o 
   1  11   7       17.81       18.75      4.66 o 
   2  11   7       14.21       13.75      3.41 o 
   3  11   7      439.71      455.26     16.90 o 
   4  11   7        0.59        1.91      2.02 o 
   5  11   7      244.82      245.27     11.77 o 
   6  11   7      218.14      243.65     11.69 o 
   7  11   7        1.58        1.37      2.01 o 
   8  11   7       26.97       29.91      5.66 o 
 -10  12   7       16.45       14.05      3.90 o 
  -9  12   7       12.61       16.12      3.11 o 
  -8  12   7       44.55       49.13      9.42 o 
  -7  12   7        0.03        0.91      2.17 o 
  -6  12   7       22.93       24.71      3.72 o 
  -5  12   7       83.30       84.81      5.50 o 
  -4  12   7       21.57       21.36      2.61 o 
  -3  12   7      281.88      295.19      7.98 o 
  -2  12   7        3.22        4.64      1.71 o 
  -1  12   7       16.58       18.85      2.95 o 
   0  12   7        8.47        8.03      2.35 o 
   1  12   7       25.17       25.44      3.40 o 
   2  12   7        6.30        6.38      2.36 o 
   3  12   7        0.46        4.60      2.15 o 
   4  12   7      366.30      350.85     10.92 o 
   5  12   7        9.59        8.12      2.73 o 
   6  12   7       40.43       48.12      4.77 o 
   7  12   7      106.63      111.49      9.43 o 
   8  12   7       26.32       33.35      6.51 o 
  -8  13   7       60.83       68.87      6.35 o 
  -7  13   7        0.10       -0.21      2.14 o 
  -6  13   7       17.44       14.80      3.44 o 
  -5  13   7        5.25        4.98      2.61 o 
  -4  13   7      100.55       99.94      6.17 o 
  -3  13   7      175.93      173.84      6.20 o 
  -2  13   7        5.38        3.50      2.83 o 
  -1  13   7       38.83       39.01      4.18 o 
   0  13   7       20.79       12.80      2.71 o 
   1  13   7       34.27       34.28      4.03 o 
   2  13   7       44.42       37.92      4.20 o 
   3  13   7      110.24      102.10      5.88 o 
   4  13   7       17.68       22.67      3.57 o 
   5  13   7      729.93      756.61     58.20 o 
   6  13   7      154.06      168.69      9.56 o 
  -6  14   7       42.26       44.50      5.38 o 
  -5  14   7      271.83      279.08     11.13 o 
  -4  14   7       37.39       35.06      5.53 o 
  -3  14   7       92.77       96.85      4.77 o 
  -2  14   7        9.12        6.65      2.33 o 
  -1  14   7        1.49        2.46      2.02 o 
   0  14   7       14.51       11.81      2.84 o 
   1  14   7        2.84        4.31      2.62 o 
   2  14   7       37.61       38.23      4.38 o 
   3  14   7       16.84       10.94      3.01 o 
   4  14   7       17.78       25.39      6.37 o 
  -3  15   7       62.30       74.65      8.99 o 
  -2  15   7       44.68       47.66      4.86 o 
  -1  15   7       48.47       45.20      4.76 o 
   0  15   7       13.43       14.82      3.21 o 
   1  15   7       16.50       15.00      3.65 o 
 -15   0   8       57.23       57.42      7.44 o 
 -14   0   8      195.36      219.78      9.42 o 
 -13   0   8       89.32      105.86      6.18 o 
 -12   0   8       24.79       16.25      2.94 o 
 -11   0   8      244.89      206.83      8.49 o 
 -10   0   8       25.28       27.92      3.31 o 
  -9   0   8       87.64       66.45      5.72 o 
  -8   0   8      422.73      329.76      9.35 o 
  -7   0   8       69.10       93.22      4.10 o 
  -6   0   8       89.64       95.47      2.83 o 
  -5   0   8      210.57      189.59      3.61 o 
  -4   0   8        7.77       10.16      0.95 o 
  -3   0   8      297.84      253.38      5.86 o 
  -2   0   8     1356.25     1415.64     24.92 o 
  -1   0   8      746.91      735.79     14.04 o 
   0   0   8     9469.04    10760.36    321.94 o 
   1   0   8     2250.18     2368.05     50.76 o 
   2   0   8     1736.77     1908.86     20.60 o 
   3   0   8      750.84      783.28     11.49 o 
   4   0   8      848.94      841.29     14.31 o 
   5   0   8      794.99      682.46     12.40 o 
   6   0   8     2391.39     2173.59     33.49 o 
   7   0   8      534.46      460.94     11.54 o 
   8   0   8      167.69      142.32      5.99 o 
   9   0   8       44.20       44.81      4.07 o 
  10   0   8      155.96      153.62      5.18 o 
  11   0   8       11.90        7.84      4.73 o 
  12   0   8      144.23      172.37     12.50 o 
  13   0   8      628.89      653.78     26.90 o 
 -15   1   8       41.32       42.59      6.44 o 
 -14   1   8        4.28        3.06      1.74 o 
 -13   1   8       71.38       69.38      3.71 o 
 -12   1   8       14.83       17.43      2.82 o 
 -11   1   8       24.81       22.71      2.26 o 
 -10   1   8      249.04      205.35      5.37 o 
  -9   1   8        0.04        1.15      0.98 o 
  -8   1   8       89.27       98.00      3.19 o 
  -7   1   8      106.59       84.06      2.76 o 
  -6   1   8       36.22       32.93      1.30 o 
  -5   1   8       44.19       29.14      1.77 o 
  -4   1   8      154.54      127.96      2.38 o 
  -3   1   8       49.15       55.23      1.61 o 
  -2   1   8        0.16        0.55      0.42 o 
  -1   1   8       86.32      111.87      2.51 o 
   0   1   8      980.19     1039.56     12.92 o 
   1   1   8      824.18      931.16     12.01 o 
   2   1   8      266.48      345.37      3.71 o 
   3   1   8        8.59        3.01      0.53 o 
   4   1   8      268.95      268.89      4.04 o 
   5   1   8        3.79        2.50      0.89 o 
   6   1   8      630.22      621.47      8.43 o 
   7   1   8      181.16      203.22      4.93 o 
   8   1   8       74.74       58.15      2.48 o 
   9   1   8       31.14       28.50      2.08 o 
  10   1   8        0.33        0.28      1.71 o 
  11   1   8       18.08       17.79      3.86 o 
  12   1   8      425.10      450.14     20.31 o 
  13   1   8       85.53       92.11      6.89 o 
 -15   2   8       37.59       36.07      6.53 o 
 -14   2   8        5.27        6.64      2.71 o 
 -13   2   8       88.77       86.88      4.00 o 
 -12   2   8      108.91      104.08      4.12 o 
 -11   2   8      110.50      100.24      3.85 o 
 -10   2   8      767.09      695.24     12.29 o 
  -9   2   8      486.61      456.52      8.73 o 
  -8   2   8       57.28       51.38      2.38 o 
  -7   2   8      566.94      541.46     10.54 o 
  -6   2   8      291.13      301.46      4.82 o 
  -5   2   8      168.98      200.37      2.65 o 
  -4   2   8      367.55      355.95      4.10 o 
  -3   2   8     1886.67     1802.30     22.04 o 
  -2   2   8      590.39      641.74      8.81 o 
  -1   2   8        2.84        2.82      0.75 o 
   0   2   8      670.59      742.50      9.23 o 
   1   2   8      126.98      159.04      2.28 o 
   2   2   8        0.71        1.13      0.45 o 
   3   2   8     1003.08     1014.74     10.81 o 
   4   2   8       63.55       70.30      1.94 o 
   5   2   8        0.49        0.12      0.68 o 
   6   2   8      440.78      412.84      5.74 o 
   7   2   8      149.75      109.79      3.14 o 
   8   2   8       78.64       62.84      2.58 o 
   9   2   8      128.78      111.81      3.42 o 
  10   2   8        0.24        0.17      1.35 o 
  11   2   8       50.80       44.41      5.22 o 
  12   2   8        0.23        2.10      2.96 o 
  13   2   8       58.02       64.00      6.68 o 
 -15   3   8       89.55       95.36      6.70 o 
 -14   3   8      154.09      146.79      7.92 o 
 -13   3   8      170.18      155.74      7.84 o 
 -12   3   8        1.08        1.22      1.71 o 
 -11   3   8       44.26       38.97      2.87 o 
 -10   3   8       65.91       58.64      2.89 o 
  -9   3   8     1009.82      871.62     14.36 o 
  -8   3   8      393.11      344.13      6.92 o 
  -7   3   8       41.62       56.17      2.08 o 
  -6   3   8        5.62        9.06      0.91 o 
  -5   3   8        0.11        0.66      0.44 o 
  -4   3   8      142.03      140.61      2.12 o 
  -3   3   8        2.75        6.76      0.66 o 
  -2   3   8       40.52       32.92      1.22 o 
  -1   3   8        1.94        3.03      0.53 o 
   0   3   8       94.66       92.37      1.94 o 
   1   3   8       51.85       57.90      1.25 o 
   2   3   8     2457.88     2558.92     21.89 o 
   3   3   8     1498.33     1502.12     14.14 o 
   4   3   8      596.33      590.13      6.61 o 
   5   3   8       17.83       26.74      1.55 o 
   6   3   8        1.02        1.08      0.94 o 
   7   3   8       12.53       11.97      2.08 o 
   8   3   8        0.04        1.38      1.06 o 
   9   3   8       13.60       11.63      1.56 o 
  10   3   8       22.42       18.98      2.30 o 
  11   3   8      142.17      147.77      7.93 o 
  12   3   8        2.73        8.02      3.76 o 
  13   3   8       29.20       35.96      5.01 o 
 -15   4   8        1.61        3.83      3.21 o 
 -14   4   8        6.90        6.50      2.85 o 
 -13   4   8       31.90       33.59      4.49 o 
 -12   4   8        3.28        1.59      1.76 o 
 -11   4   8        3.73        1.88      1.64 o 
 -10   4   8       54.16       50.37      3.87 o 
  -9   4   8      223.47      188.40      6.14 o 
  -8   4   8      264.71      225.64      6.49 o 
  -7   4   8      196.16      184.43      4.20 o 
  -6   4   8       16.41       21.48      1.17 o 
  -5   4   8      591.39      600.30      7.21 o 
  -4   4   8       81.60       74.21      1.92 o 
  -3   4   8      456.96      459.39      5.56 o 
  -2   4   8        4.19        7.00      1.06 o 
  -1   4   8     1217.92     1308.84     13.61 o 
   0   4   8       10.68       13.79      0.66 o 
   1   4   8     1927.78     2008.16     18.29 o 
   2   4   8      222.89      224.32      3.20 o 
   3   4   8      519.71      510.04      5.83 o 
   4   4   8     2514.54     2422.20     22.05 o 
   5   4   8      851.03      784.26      8.49 o 
   6   4   8       35.02       30.82      1.83 o 
   7   4   8       82.89       72.71      2.71 o 
   8   4   8       41.13       44.08      2.48 o 
   9   4   8       68.78       77.05      3.02 o 
  10   4   8        7.85        7.17      2.16 o 
  11   4   8       15.56       17.20      3.50 o 
  12   4   8       24.45       30.76      8.51 o 
  13   4   8      183.14      205.52      9.64 o 
 -15   5   8        5.30        6.26      3.04 o 
 -14   5   8        0.92       -0.92      2.36 o 
 -13   5   8       70.93       71.51      6.71 o 
 -12   5   8       69.25       70.56      5.67 o 
 -11   5   8       57.56       51.51      4.19 o 
 -10   5   8        0.09        0.24      1.52 o 
  -9   5   8       98.38      101.35      4.47 o 
  -8   5   8       13.86        9.55      1.31 o 
  -7   5   8      191.35      178.13      4.94 o 
  -6   5   8        8.98        8.49      1.50 o 
  -5   5   8       91.75       98.03      2.66 o 
  -4   5   8      458.61      474.90      7.47 o 
  -3   5   8       15.24       17.29      1.82 o 
  -2   5   8      576.70      607.38      6.59 o 
  -1   5   8       44.72       41.12      1.01 o 
   0   5   8        3.85        5.57      0.57 o 
   1   5   8      488.88      566.16      6.46 o 
   2   5   8      382.26      367.09      4.39 o 
   3   5   8      501.64      474.81      5.60 o 
   4   5   8      638.15      604.06      6.85 o 
   5   5   8      119.78      113.29      2.52 o 
   6   5   8        7.73        8.15      1.22 o 
   7   5   8      100.11      101.98      3.20 o 
   8   5   8        0.84        0.37      1.14 o 
   9   5   8       18.89       18.46      1.86 o 
  10   5   8       32.13       35.33      3.52 o 
  11   5   8      106.82      121.17      5.60 o 
  12   5   8        0.01        7.99      4.58 o 
 -14   6   8      147.67      142.19      8.33 o 
 -13   6   8      121.47      127.05      7.53 o 
 -12   6   8        6.30        6.83      2.71 o 
 -11   6   8       38.67       41.19      4.68 o 
 -10   6   8      118.62      118.09      5.35 o 
  -9   6   8       24.87       22.22      2.76 o 
  -8   6   8       31.08       35.03      2.26 o 
  -7   6   8      254.15      239.27      8.75 o 
  -6   6   8      578.55      514.28      9.10 o 
  -5   6   8       88.51       95.23      2.72 o 
  -4   6   8      252.58      260.49      4.95 o 
  -3   6   8      637.00      590.10      9.00 o 
  -2   6   8       58.44       55.60      2.09 o 
  -1   6   8      549.63      577.54      7.92 o 
   0   6   8      125.07      130.89      2.59 o 
   1   6   8       13.73       12.88      1.17 o 
   2   6   8      316.22      300.98      3.91 o 
   3   6   8      547.83      512.98      6.00 o 
   4   6   8      673.53      649.50      7.32 o 
   5   6   8       80.11       82.60      2.21 o 
   6   6   8      399.23      398.24      6.21 o 
   7   6   8        0.46        0.48      1.14 o 
   8   6   8       51.74       48.56      3.51 o 
   9   6   8        7.98        7.95      2.26 o 
  10   6   8        9.21        7.61      3.02 o 
  11   6   8        3.58        6.85      3.08 o 
  12   6   8      239.78      240.57     15.09 o 
 -14   7   8       37.38       36.50      7.97 o 
 -13   7   8       10.69        8.88      3.20 o 
 -12   7   8       55.98       51.27      5.60 o 
 -11   7   8       16.81       23.83      3.98 o 
 -10   7   8        7.50        8.80      2.75 o 
  -9   7   8      314.66      313.83      9.04 o 
  -8   7   8       91.39       84.50      3.38 o 
  -7   7   8      254.70      255.77      5.95 o 
  -6   7   8      107.52      113.81      4.10 o 
  -5   7   8       80.81       87.97      2.76 o 
  -4   7   8       66.01       69.60      3.96 o 
  -3   7   8       22.52       23.36      2.53 o 
  -2   7   8        0.45        0.44      0.70 o 
  -1   7   8       27.35       36.11      2.54 o 
   0   7   8        1.04        2.58      0.85 o 
   1   7   8      704.16      691.34     10.12 o 
   2   7   8       22.50       22.84      2.50 o 
   3   7   8        9.44       10.63      1.36 o 
   4   7   8     2363.87     2303.88     24.54 o 
   5   7   8       10.00        7.66      1.28 o 
   6   7   8      107.86       96.88      3.54 o 
   7   7   8        1.48        1.24      1.85 o 
   8   7   8       60.57       58.15      3.71 o 
   9   7   8       17.46       16.70      3.31 o 
  10   7   8       97.59      103.36      6.67 o 
  11   7   8      135.75      143.11      7.57 o 
  12   7   8      140.73      145.42     11.53 o 
 -13   8   8      201.74      209.71     10.15 o 
 -12   8   8      283.82      288.87     11.66 o 
 -11   8   8      146.62      161.27      8.15 o 
 -10   8   8       21.28       20.39      4.06 o 
  -9   8   8       37.79       33.24      4.18 o 
  -8   8   8       70.41       82.13      3.85 o 
  -7   8   8       34.03       34.85      2.63 o 
  -6   8   8       60.81       58.18      2.81 o 
  -5   8   8       48.49       36.92      3.24 o 
  -4   8   8      592.66      588.17     21.96 o 
  -3   8   8      211.68      201.28      6.46 o 
  -2   8   8      248.15      237.08      5.05 o 
  -1   8   8       62.17       63.35      3.42 o 
   0   8   8        7.44        6.65      1.05 o 
   1   8   8        1.62        4.71      1.23 o 
   2   8   8        0.12        2.90      1.56 o 
   3   8   8      826.76      818.03     12.17 o 
   4   8   8        2.77        3.56      1.81 o 
   5   8   8       85.33       74.78      3.63 o 
   6   8   8       47.55       49.95      5.54 o 
   7   8   8       12.15       11.68      2.21 o 
   8   8   8        3.50        0.84      2.03 o 
   9   8   8       41.46       44.62      4.89 o 
  10   8   8       12.37        7.99      2.84 o 
  11   8   8       30.67       47.07     10.52 o 
 -12   9   8        4.14        6.23      3.03 o 
 -11   9   8      333.56      351.40     13.44 o 
 -10   9   8        1.14        1.15      3.40 o 
  -9   9   8       13.37       17.51      3.26 o 
  -8   9   8        0.96       -0.87      1.77 o 
  -7   9   8      138.73      134.79      4.99 o 
  -6   9   8      244.55      244.92      6.72 o 
  -5   9   8      320.70      328.59      7.94 o 
  -4   9   8       28.76       27.62      2.02 o 
  -3   9   8      288.04      265.82      5.67 o 
  -2   9   8       50.59       45.82      3.81 o 
  -1   9   8       99.65       95.84      3.49 o 
   0   9   8      412.80      413.94      8.50 o 
   1   9   8       36.66       42.25      7.55 o 
   2   9   8     1113.74     1047.58     22.95 o 
   3   9   8      172.44      162.82      6.36 o 
   4   9   8       14.02       13.16      2.60 o 
   5   9   8       34.42       37.72      3.78 o 
   6   9   8       17.84       20.79      2.54 o 
   7   9   8        0.05       -0.21      1.50 o 
   8   9   8       42.91       44.38      6.00 o 
   9   9   8       12.73       16.09      3.51 o 
  10   9   8       55.43       55.70      8.07 o 
 -12  10   8      394.22      454.24     15.91 o 
 -11  10   8       67.67       70.78      6.39 o 
 -10  10   8      102.06       89.28     10.25 o 
  -9  10   8       31.97       26.47      4.15 o 
  -8  10   8        1.86        2.04      1.61 o 
  -7  10   8      110.91      126.84      5.04 o 
  -6  10   8        3.75        5.94      1.76 o 
  -5  10   8       25.96       35.51      6.31 o 
  -4  10   8       67.23       81.85      3.93 o 
  -3  10   8       67.50       67.67      3.81 o 
  -2  10   8      340.00      337.75     10.04 o 
  -1  10   8      362.52      335.80     10.19 o 
   0  10   8        4.43        9.54      6.26 o 
   1  10   8       26.32       23.69      3.11 o 
   2  10   8      654.07      627.43     14.81 o 
   3  10   8     1008.07      988.41     46.32 o 
   4  10   8       37.81       43.22      4.16 o 
   5  10   8      230.54      222.03      8.02 o 
   6  10   8       92.82       88.72      5.17 o 
   7  10   8        1.00        2.65      2.21 o 
   8  10   8        8.66       13.03      4.97 o 
   9  10   8        4.53        3.24      3.65 o 
 -11  11   8        4.53        5.64      3.28 o 
 -10  11   8      174.51      196.57     10.85 o 
  -9  11   8       20.44       25.59      3.64 o 
  -8  11   8        0.41        0.98      1.73 o 
  -7  11   8       10.41        8.89      2.10 o 
  -6  11   8      289.00      299.71      8.21 o 
  -5  11   8      197.97      198.35      6.31 o 
  -4  11   8       83.14       84.79      3.94 o 
  -3  11   8       43.66       40.09      3.90 o 
  -2  11   8        6.50        6.51      1.77 o 
  -1  11   8       31.93       25.30      2.64 o 
   0  11   8       57.79       56.27      4.50 o 
   1  11   8       14.84        8.86      2.29 o 
   2  11   8       23.15       23.84      3.24 o 
   3  11   8       98.76       97.02      5.41 o 
   4  11   8       16.80       14.69      3.56 o 
   5  11   8      345.25      342.42     10.74 o 
   6  11   8        1.28       -0.27      2.06 o 
   7  11   8       31.57       27.38      3.76 o 
   8  11   8       16.64       19.06      5.01 o 
  -9  12   8        3.20        5.21      2.10 o 
  -8  12   8      244.52      239.52      7.79 o 
  -7  12   8      117.46      117.69      6.65 o 
  -6  12   8        0.83        2.94      2.19 o 
  -5  12   8       54.91       62.40      5.52 o 
  -4  12   8      200.68      195.81      8.19 o 
  -3  12   8      160.86      156.58      5.60 o 
  -2  12   8        0.54        2.60      1.59 o 
  -1  12   8       16.14       21.58      3.10 o 
   0  12   8      108.13      100.07      5.42 o 
   1  12   8      119.02      108.74      5.68 o 
   2  12   8        4.64        0.60      1.86 o 
   3  12   8      177.96      166.98      8.23 o 
   4  12   8       97.98      105.95     14.62 o 
   5  12   8      180.95      181.44     13.93 o 
   6  12   8       68.46       68.64      5.69 o 
   7  12   8       24.46       26.42      6.15 o 
  -8  13   8       10.87       12.94      3.39 o 
  -7  13   8      109.57      116.20     10.52 o 
  -6  13   8        2.18        2.00      2.28 o 
  -5  13   8       73.86       70.07      5.98 o 
  -4  13   8       69.49       63.43      5.76 o 
  -3  13   8       25.38       31.93      3.24 o 
  -2  13   8       95.01      106.27      5.60 o 
  -1  13   8       82.45       83.02      7.45 o 
   0  13   8        6.98        2.77      2.23 o 
   1  13   8        3.82        4.39      2.71 o 
   2  13   8       48.12       47.48      4.65 o 
   3  13   8       91.35       80.20      5.56 o 
   4  13   8       21.17       28.07      4.03 o 
   5  13   8      116.52      113.21      6.65 o 
   6  13   8       55.17       59.31      5.63 o 
  -6  14   8        1.39        3.76      3.94 o 
  -5  14   8       26.97       23.44      4.06 o 
  -4  14   8        8.40        7.05      2.82 o 
  -3  14   8      111.47      106.51      5.02 o 
  -2  14   8        7.62       10.74      3.13 o 
  -1  14   8       21.60       19.04      4.21 o 
   0  14   8        9.65       11.45      4.00 o 
   1  14   8      253.75      275.47      9.95 o 
   2  14   8        0.59        1.59      2.29 o 
   3  14   8      270.19      252.30      9.66 o 
   4  14   8       68.37       64.14      5.94 o 
 -15   1   9        0.11       -0.97      1.55 o 
 -14   1   9      131.44      141.53      5.27 o 
 -13   1   9        8.89        5.79      1.69 o 
 -12   1   9       55.07       53.24      3.47 o 
 -11   1   9      176.49      160.15      4.93 o 
 -10   1   9      150.38      126.45      4.32 o 
  -9   1   9      187.11      148.11      4.26 o 
  -8   1   9       19.27       12.99      1.49 o 
  -7   1   9      122.31      110.72      3.75 o 
  -6   1   9      618.34      535.50      8.16 o 
  -5   1   9      389.39      343.11      5.30 o 
  -4   1   9        7.12        6.22      0.71 o 
  -3   1   9      383.36      353.88      5.52 o 
  -2   1   9       10.88       28.42      1.33 o 
  -1   1   9     1387.82     1431.77     18.13 o 
   0   1   9       16.00       14.38      1.14 o 
   1   1   9       76.29       84.80      1.71 o 
   2   1   9       17.18       19.05      0.89 o 
   3   1   9       32.47       39.80      1.38 o 
   4   1   9     1019.03      942.16     10.47 o 
   5   1   9     1158.74     1121.58     13.32 o 
   6   1   9      248.78      249.91      5.48 o 
   7   1   9        3.40        5.41      1.50 o 
   8   1   9       58.22       54.12      2.51 o 
   9   1   9      236.94      226.75      5.04 o 
  10   1   9       80.00       88.49      3.34 o 
  11   1   9      300.86      294.92     12.86 o 
  12   1   9       26.36       25.34      4.61 o 
  13   1   9        0.80       -0.58      2.82 o 
 -15   2   9       15.81       17.58      3.80 o 
 -14   2   9       22.73       26.67      4.11 o 
 -13   2   9        2.75        2.67      1.49 o 
 -12   2   9      125.96      114.20      4.36 o 
 -11   2   9       22.71       24.85      2.34 o 
 -10   2   9        5.87        3.54      1.27 o 
  -9   2   9       15.25        9.25      1.46 o 
  -8   2   9      390.15      320.96      6.58 o 
  -7   2   9       99.29      129.80      3.56 o 
  -6   2   9      368.30      379.50      5.80 o 
  -5   2   9       18.83       18.26      0.82 o 
  -4   2   9      161.21      172.24      3.04 o 
  -3   2   9      631.76      656.95      9.12 o 
  -2   2   9      121.73      108.29      2.56 o 
  -1   2   9       91.40       88.36      2.08 o 
   0   2   9       84.88       98.02      3.46 o 
   1   2   9        6.81        4.89      0.60 o 
   2   2   9      817.73      775.65      7.25 o 
   3   2   9      112.74      120.01      2.50 o 
   4   2   9     1475.56     1422.06     14.86 o 
   5   2   9     1193.75     1061.86     12.76 o 
   6   2   9      743.36      711.74      9.86 o 
   7   2   9        0.32        2.58      1.17 o 
   8   2   9       24.52       18.44      1.77 o 
   9   2   9       14.36       19.18      1.96 o 
  10   2   9      119.18      131.41      3.98 o 
  11   2   9       68.86       76.91      6.79 o 
  12   2   9       16.00       15.47      4.04 o 
  13   2   9       83.60       92.23      7.29 o 
 -15   3   9        5.93        6.66      3.52 o 
 -14   3   9        0.10        0.36      2.26 o 
 -13   3   9      343.00      352.62     10.39 o 
 -12   3   9        9.49       12.44      2.44 o 
 -11   3   9        9.66        9.52      2.12 o 
 -10   3   9      290.90      267.66      6.38 o 
  -9   3   9      232.54      207.22      6.32 o 
  -8   3   9      763.41      664.61     11.32 o 
  -7   3   9      455.69      476.89      7.13 o 
  -6   3   9      533.17      511.43      7.42 o 
  -5   3   9       40.37       51.40      2.03 o 
  -4   3   9       23.46       28.03      1.80 o 
  -3   3   9      637.81      570.73      7.20 o 
  -2   3   9      624.99      687.86      8.48 o 
  -1   3   9       99.71      110.43      2.56 o 
   0   3   9        8.71        8.62      0.77 o 
   1   3   9      582.24      647.81      6.38 o 
   2   3   9      142.32      136.55      2.23 o 
   3   3   9      174.87      154.38      2.70 o 
   4   3   9     3534.46     3391.93     30.23 o 
   5   3   9        7.21       10.44      1.11 o 
   6   3   9     1087.27     1052.84     13.45 o 
   7   3   9      179.83      176.68      4.17 o 
   8   3   9        5.67        5.82      1.34 o 
   9   3   9        0.06        0.13      1.11 o 
  10   3   9       38.44       46.13      6.39 o 
  11   3   9        0.02       -1.13      3.45 o 
  12   3   9       64.48       64.93      6.37 o 
  13   3   9       25.66       30.62      7.71 o 
 -15   4   9        4.47        3.23      3.46 o 
 -14   4   9       17.84       13.51      7.21 o 
 -13   4   9      198.22      215.19      9.46 o 
 -12   4   9        9.11        5.39      2.00 o 
 -11   4   9        5.85        5.44      1.88 o 
 -10   4   9      170.12      134.32     12.50 o 
  -9   4   9       93.01       91.58      4.68 o 
  -8   4   9      113.21      103.03      4.23 o 
  -7   4   9        1.37        1.85      0.75 o 
  -6   4   9      207.64      204.79      3.57 o 
  -5   4   9      290.01      272.87      4.78 o 
  -4   4   9        2.43        6.54      0.90 o 
  -3   4   9        5.79        3.37      0.61 o 
  -2   4   9       33.01       35.36      1.57 o 
  -1   4   9      107.87      122.08      2.36 o 
   0   4   9      279.79      308.31      3.35 o 
   1   4   9      476.20      526.73      5.77 o 
   2   4   9      216.16      207.58      3.15 o 
   3   4   9      248.11      212.55      3.30 o 
   4   4   9     3662.88     3571.09     31.79 o 
   5   4   9      199.31      182.82      3.29 o 
   6   4   9       53.91       51.31      2.44 o 
   7   4   9       46.19       49.41      2.58 o 
   8   4   9       83.00       84.56      3.10 o 
   9   4   9       23.50       26.94      2.17 o 
  10   4   9      160.85      146.61      4.96 o 
  11   4   9       29.59       34.00      3.03 o 
  12   4   9        5.20        6.47      3.28 o 
 -14   5   9        4.17       -1.06      2.18 o 
 -13   5   9        0.09        1.47      2.16 o 
 -12   5   9       59.08       61.42      5.31 o 
 -11   5   9      250.77      233.69      7.74 o 
 -10   5   9       49.28       43.67      3.67 o 
  -9   5   9      123.20       92.54      4.37 o 
  -8   5   9       40.62       48.76      2.97 o 
  -7   5   9      252.14      245.32      5.35 o 
  -6   5   9       96.19      104.14      3.10 o 
  -5   5   9      454.37      410.19      6.04 o 
  -4   5   9      636.93      599.60      8.10 o 
  -3   5   9     1219.32     1247.33     13.74 o 
  -2   5   9      109.67       95.98      2.49 o 
  -1   5   9       46.89       50.63      1.14 o 
   0   5   9       39.56       43.29      1.41 o 
   1   5   9        5.30       11.71      1.06 o 
   2   5   9      129.59      128.99      2.62 o 
   3   5   9      256.72      236.52      3.59 o 
   4   5   9       21.51       17.99      1.25 o 
   5   5   9       19.61       16.74      2.07 o 
   6   5   9      358.31      358.72      6.29 o 
   7   5   9       29.08       25.02      2.00 o 
   8   5   9       32.55       29.29      2.23 o 
   9   5   9       20.66       20.55      2.10 o 
  10   5   9      176.12      186.08      5.69 o 
  11   5   9       21.89       20.20      3.31 o 
  12   5   9        0.42        6.37      4.54 o 
 -14   6   9       59.55       56.66      6.17 o 
 -13   6   9        7.12        2.64      2.65 o 
 -12   6   9       51.88       58.25      7.02 o 
 -11   6   9      308.52      342.49     11.91 o 
 -10   6   9        2.81        4.15      1.84 o 
  -9   6   9       16.77       21.90      2.75 o 
  -8   6   9       47.32       40.19      2.75 o 
  -7   6   9        0.51        0.85      1.34 o 
  -6   6   9      130.61      130.57      4.24 o 
  -5   6   9        5.87        8.90      1.13 o 
  -4   6   9        0.46        3.39      1.53 o 
  -3   6   9       13.80       12.63      1.24 o 
  -2   6   9        0.04        0.87      0.99 o 
  -1   6   9      159.16      177.22      3.46 o 
   0   6   9       51.94       43.98      1.47 o 
   1   6   9        7.00        7.63      0.94 o 
   2   6   9       31.77       26.98      1.21 o 
   3   6   9        3.65        3.00      0.80 o 
   4   6   9       51.37       50.72      1.86 o 
   5   6   9      101.74      103.40      2.68 o 
   6   6   9        7.03        5.66      1.33 o 
   7   6   9       50.45       46.54      2.53 o 
   8   6   9       17.20       14.94      2.30 o 
   9   6   9        9.52        5.10      1.72 o 
  10   6   9       10.68       11.10      3.44 o 
  11   6   9       12.70       16.87      3.71 o 
  12   6   9       87.95       84.10     10.22 o 
 -14   7   9        0.06       -1.53      2.48 o 
 -13   7   9        5.51        4.74      2.84 o 
 -12   7   9      326.84      355.78     12.90 o 
 -11   7   9       46.43       43.30      4.93 o 
 -10   7   9      585.49      577.12     16.57 o 
  -9   7   9       17.87       12.16      2.42 o 
  -8   7   9        0.68        1.64      1.14 o 
  -7   7   9       96.49      101.58      4.03 o 
  -6   7   9        2.78        3.36      1.00 o 
  -5   7   9        0.09        1.08      1.03 o 
  -4   7   9       89.94       75.77      2.60 o 
  -3   7   9       28.96       32.40      1.90 o 
  -2   7   9      921.62      850.84     12.56 o 
  -1   7   9      565.16      533.82      8.72 o 
   0   7   9       15.06       11.45      1.27 o 
   1   7   9      129.73      108.06      2.86 o 
   2   7   9     1123.80     1112.94     12.80 o 
   3   7   9     1111.42     1065.48     12.61 o 
   4   7   9       60.86       59.64      2.44 o 
   5   7   9      477.00      463.34      7.44 o 
   6   7   9        3.39        2.08      2.60 o 
   7   7   9        0.70        2.02      1.49 o 
   8   7   9      172.51      177.20      6.00 o 
   9   7   9        4.34        6.25      3.05 o 
  10   7   9        4.60        4.27      2.91 o 
  11   7   9       43.88       56.39      7.03 o 
 -13   8   9       20.02       18.66      4.08 o 
 -12   8   9      205.47      217.62      9.94 o 
 -11   8   9        3.41        3.11      2.53 o 
 -10   8   9      111.58      118.40      6.77 o 
  -9   8   9       75.00       60.35      5.01 o 
  -8   8   9      125.84      133.69      4.87 o 
  -7   8   9       80.55       82.56      3.41 o 
  -6   8   9      211.07      199.29      8.09 o 
  -5   8   9       32.03       36.78      4.37 o 
  -4   8   9       69.35       79.34      2.80 o 
  -3   8   9      389.42      363.03      6.77 o 
  -2   8   9      414.66      416.22      7.46 o 
  -1   8   9      695.60      625.22     10.09 o 
   0   8   9      309.58      295.27      6.73 o 
   1   8   9       28.69       37.68      2.86 o 
   2   8   9       14.70       24.95      3.09 o 
   3   8   9      597.22      587.27      9.60 o 
   4   8   9      388.88      364.62      7.11 o 
   5   8   9       21.03       21.88      4.05 o 
   6   8   9      203.43      210.80      6.36 o 
   7   8   9        1.73        2.33      1.63 o 
   8   8   9        0.63        0.10      1.60 o 
   9   8   9        8.48       10.78      7.08 o 
  10   8   9      103.31      107.23      6.65 o 
  11   8   9       46.14       45.70      5.28 o 
 -12   9   9        1.92        5.35      3.07 o 
 -11   9   9        1.96        2.29      2.65 o 
 -10   9   9       31.71       26.90      4.12 o 
  -9   9   9       41.27       43.28      4.81 o 
  -8   9   9      177.07      184.94      6.04 o 
  -7   9   9       57.32       50.12      3.42 o 
  -6   9   9        9.82        8.03      1.74 o 
  -5   9   9        0.36        2.51      1.38 o 
  -4   9   9      173.28      174.80      4.98 o 
  -3   9   9      154.37      158.63      4.67 o 
  -2   9   9      116.50      113.96      6.65 o 
  -1   9   9       87.93       89.06      3.71 o 
   0   9   9      543.68      534.89     10.37 o 
   1   9   9        1.90       -0.03      2.65 o 
   2   9   9       18.84       18.41      2.75 o 
   3   9   9       24.44       19.58      6.01 o 
   4   9   9       18.67       17.97      2.96 o 
   5   9   9      299.03      291.93      9.25 o 
   6   9   9       72.41       80.00      4.25 o 
   7   9   9       25.82       19.40      2.64 o 
   8   9   9       21.38       25.05      2.93 o 
   9   9   9        6.26        8.89      4.17 o 
  10   9   9        5.24       14.38      3.31 o 
 -11  10   9      109.33       98.00      6.97 o 
 -10  10   9       18.44       22.46      4.09 o 
  -9  10   9        0.15       -1.02      2.06 o 
  -8  10   9       32.78       35.29      4.08 o 
  -7  10   9        4.81        4.52      1.67 o 
  -6  10   9       41.77       45.35      3.47 o 
  -5  10   9      153.54      153.03      5.30 o 
  -4  10   9       43.67       49.53      2.62 o 
  -3  10   9       69.85       63.95      3.37 o 
  -2  10   9       12.18        8.89      2.20 o 
  -1  10   9       65.51       64.75      5.91 o 
   0  10   9       39.13       42.24      3.85 o 
   1  10   9       40.97       43.37      4.23 o 
   2  10   9       85.99       92.28      4.99 o 
   3  10   9       24.12       25.27      3.53 o 
   4  10   9      246.70      238.65      8.36 o 
   5  10   9      161.22      143.84      8.16 o 
   6  10   9       13.31       14.37      3.59 o 
   7  10   9        8.92        8.88      2.66 o 
   8  10   9        2.19       -2.98      3.38 o 
   9  10   9      128.31      155.04     11.17 o 
 -10  11   9        6.31        4.72      3.13 o 
  -9  11   9        0.15        3.02      2.61 o 
  -8  11   9       17.43       17.69      2.66 o 
  -7  11   9       11.14        9.82      2.14 o 
  -6  11   9       64.36       64.17      3.79 o 
  -5  11   9       78.04       81.32      5.75 o 
  -4  11   9       23.15       21.40      3.29 o 
  -3  11   9        9.59       12.93      2.08 o 
  -2  11   9       18.90       20.28      2.51 o 
  -1  11   9       34.71       29.06      5.42 o 
   0  11   9       18.69       20.20      2.99 o 
   1  11   9      165.15      170.10      9.63 o 
   2  11   9        8.76        7.54      2.53 o 
   3  11   9       74.32       71.22      4.95 o 
   4  11   9       35.30       37.03      4.17 o 
   5  11   9       43.85       47.94      4.74 o 
   6  11   9        0.84       -0.97      2.02 o 
   7  11   9        2.15       -2.26      3.12 o 
   8  11   9       41.04       35.69      6.94 o 
  -9  12   9      107.50      111.77      7.18 o 
  -8  12   9       17.27       19.59      2.95 o 
  -7  12   9       35.54       40.52      4.65 o 
  -6  12   9       72.08       80.88      7.56 o 
  -5  12   9      548.45      572.16     16.01 o 
  -4  12   9       58.89       52.70      5.44 o 
  -3  12   9       13.33       13.28      2.30 o 
  -2  12   9       50.47       49.08      3.71 o 
  -1  12   9       18.91       20.72      6.16 o 
   0  12   9        6.83        4.95      2.25 o 
   1  12   9      424.25      423.14     18.82 o 
   2  12   9        0.29        0.64      1.92 o 
   3  12   9        8.87       10.43      2.66 o 
   4  12   9       48.62       50.68      4.90 o 
   5  12   9       62.46       60.89      7.28 o 
   6  12   9        2.03        2.17      2.33 o 
   7  12   9        5.95        9.16      4.68 o 
  -8  13   9       22.60       37.22      6.14 o 
  -7  13   9       47.73       48.44      5.24 o 
  -6  13   9       17.85       17.02      3.40 o 
  -5  13   9       13.25       11.05      3.43 o 
  -4  13   9       45.70       44.77      4.85 o 
  -3  13   9        3.31        5.36      1.85 o 
  -2  13   9        4.38        5.21      2.11 o 
  -1  13   9        2.98        4.67      2.20 o 
   0  13   9       34.67       30.20      3.82 o 
   1  13   9       74.83       67.89      5.57 o 
   2  13   9       20.51        8.96      2.77 o 
   3  13   9      108.75      108.36     10.98 o 
   4  13   9      254.65      236.00      9.30 o 
   5  13   9       21.09       25.46      4.00 o 
  -5  14   9      121.28      136.34      7.54 o 
  -4  14   9        2.01        2.39      2.47 o 
  -3  14   9        0.00        4.54      3.67 o 
  -2  14   9       57.19       60.57      5.26 o 
  -1  14   9        0.49        4.42      6.06 o 
   0  14   9       54.71       58.62      6.15 o 
   1  14   9        9.73        9.70      5.49 o 
   2  14   9       43.70       44.21      4.81 o 
   3  14   9       53.88       52.65      5.44 o 
 -15   0  10       22.94       31.02      6.58 o 
 -14   0  10       77.96       79.26      5.70 o 
 -13   0  10       85.84       86.19      5.73 o 
 -12   0  10       13.87       16.28      3.01 o 
 -11   0  10      292.44      262.82      9.28 o 
 -10   0  10     1295.72     1107.24     25.18 o 
  -9   0  10        0.77        3.80      2.15 o 
  -8   0  10     1288.32     1172.09     25.48 o 
  -7   0  10      455.45      442.24     15.49 o 
  -6   0  10        6.51        6.08      1.39 o 
  -5   0  10      983.99      961.09     17.92 o 
  -4   0  10      185.04      200.85      5.31 o 
  -3   0  10      408.50      413.17      9.02 o 
  -2   0  10      122.96      142.35      8.22 o 
  -1   0  10      540.23      582.32     12.09 o 
   0   0  10       16.38       14.60      1.27 o 
   1   0  10      707.70      799.11     13.94 o 
   2   0  10       20.90       17.28      1.05 o 
   3   0  10      105.19      121.05      3.44 o 
   4   0  10     2609.13     2494.49     32.77 o 
   5   0  10       59.68       51.21      3.88 o 
   6   0  10      129.86      125.07      5.56 o 
   7   0  10        0.60        1.73      1.71 o 
   8   0  10      288.36      267.41      8.87 o 
   9   0  10       40.07       37.43      3.99 o 
  10   0  10       12.28       16.86      2.89 o 
  11   0  10        2.99       13.15      5.57 o 
  12   0  10       24.49       26.43      6.57 o 
 -15   1  10       12.12        8.93      2.38 o 
 -14   1  10        6.44        4.33      1.74 o 
 -13   1  10       51.12       47.70      3.49 o 
 -12   1  10      450.96      416.49      9.13 o 
 -11   1  10      106.23       96.93      3.80 o 
 -10   1  10      452.94      396.87      8.24 o 
  -9   1  10      830.92      668.67     11.92 o 
  -8   1  10       34.30       15.08      1.59 o 
  -7   1  10     1026.19      917.52     14.35 o 
  -6   1  10      372.45      362.81      8.58 o 
  -5   1  10      529.56      523.11      7.58 o 
  -4   1  10     1118.53     1134.11     14.70 o 
  -3   1  10      418.57      489.51      7.30 o 
  -2   1  10      513.57      537.72      9.25 o 
  -1   1  10      468.23      534.10      7.97 o 
   0   1  10      101.84       95.72      1.99 o 
   1   1  10       52.62       46.90      1.64 o 
   2   1  10        7.87       18.21      1.12 o 
   3   1  10      167.33      145.53      2.68 o 
   4   1  10     4527.05     4416.16     42.07 o 
   5   1  10      734.12      716.00     10.20 o 
   6   1  10     1203.33     1031.45     15.11 o 
   7   1  10      113.31       88.37      3.44 o 
   8   1  10        7.07        9.43      1.48 o 
   9   1  10      181.40      179.68      4.59 o 
  10   1  10       51.52       58.32      3.18 o 
  11   1  10       90.13       91.35      7.13 o 
  12   1  10       20.66       14.66      4.15 o 
 -15   2  10        0.03       -2.05      2.05 o 
 -14   2  10        7.75        5.40      2.31 o 
 -13   2  10       21.48       23.92      2.59 o 
 -12   2  10       18.54       18.88      2.25 o 
 -11   2  10      145.80      127.63      4.37 o 
 -10   2  10      344.63      320.57      8.35 o 
  -9   2  10      667.47      610.51     10.92 o 
  -8   2  10      312.04      277.23      9.74 o 
  -7   2  10      337.83      291.60      5.95 o 
  -6   2  10      113.70       88.94      2.50 o 
  -5   2  10       87.96       75.06      1.64 o 
  -4   2  10      211.33      170.48      3.80 o 
  -3   2  10      764.95      829.91     11.30 o 
  -2   2  10       92.04      117.62      2.82 o 
  -1   2  10        0.26        1.61      0.48 o 
   0   2  10     1429.06     1493.24     17.34 o 
   1   2  10     1002.78     1030.14     10.21 o 
   2   2  10       25.58       24.76      1.09 o 
   3   2  10        9.99        9.74      0.90 o 
   4   2  10      229.01      238.72      4.03 o 
   5   2  10      308.27      297.07      5.85 o 
   6   2  10     1275.63     1265.94     15.81 o 
   7   2  10       47.99       46.40      2.51 o 
   8   2  10        8.61       13.07      1.63 o 
   9   2  10       26.79       31.21      2.34 o 
  10   2  10       25.92       27.63      2.33 o 
  11   2  10       13.41       18.74      3.77 o 
  12   2  10      145.47      157.48      8.77 o 
 -15   3  10        4.06        0.67      2.45 o 
 -14   3  10        6.78        6.06      2.78 o 
 -13   3  10       55.93       53.81      4.51 o 
 -12   3  10       19.71       15.85      2.99 o 
 -11   3  10      128.14      117.50      5.16 o 
 -10   3  10      195.62      171.15      4.96 o 
  -9   3  10        0.10        1.15      1.06 o 
  -8   3  10     1838.92     1654.43     26.58 o 
  -7   3  10       99.46      100.89      4.09 o 
  -6   3  10      126.67      114.49      2.94 o 
  -5   3  10       43.69       50.37      1.60 o 
  -4   3  10      146.33      184.60      2.98 o 
  -3   3  10     1218.41     1280.96     14.62 o 
  -2   3  10        5.98        9.75      0.89 o 
  -1   3  10      105.40      135.34      2.57 o 
   0   3  10        9.96       10.95      0.93 o 
   1   3  10      330.04      335.91      3.92 o 
   2   3  10      157.83      155.76      2.56 o 
   3   3  10      404.40      414.09      5.21 o 
   4   3  10       20.31       25.78      1.45 o 
   5   3  10     3281.92     3097.49     29.75 o 
   6   3  10      120.18      101.03      3.17 o 
   7   3  10      124.48      133.33      3.75 o 
   8   3  10       50.59       52.66      2.82 o 
   9   3  10       11.99       10.80      1.68 o 
  10   3  10        6.09        5.79      1.88 o 
  11   3  10       86.65       80.97      5.20 o 
  12   3  10        5.12        6.83      3.33 o 
 -15   4  10        0.68        2.10      2.57 o 
 -14   4  10       86.72       86.77      6.35 o 
 -13   4  10        2.03        1.52      1.91 o 
 -12   4  10       11.29        8.64      2.22 o 
 -11   4  10        1.30        1.69      1.63 o 
 -10   4  10       22.40       23.88      2.77 o 
  -9   4  10      706.13      598.83     13.20 o 
  -8   4  10        5.86        8.45      1.55 o 
  -7   4  10       44.16       29.52      1.83 o 
  -6   4  10      442.92      417.23      7.55 o 
  -5   4  10      121.07      116.18      3.89 o 
  -4   4  10       48.17       50.40      2.00 o 
  -3   4  10      266.83      285.54      5.51 o 
  -2   4  10      535.87      556.20     10.89 o 
  -1   4  10      133.21      151.02      2.78 o 
   0   4  10       63.72       70.78      1.36 o 
   1   4  10       87.20       93.38      1.95 o 
   2   4  10      318.70      319.58      4.30 o 
   3   4  10      182.03      161.80      2.93 o 
   4   4  10      664.52      632.04      7.31 o 
   5   4  10        1.39        1.99      0.93 o 
   6   4  10       97.48       89.48      3.06 o 
   7   4  10       17.09       18.07      2.02 o 
   8   4  10        0.08       -0.82      1.16 o 
   9   4  10        6.60        6.20      1.56 o 
  10   4  10      123.59      138.15      4.99 o 
  11   4  10       70.33       74.52      4.30 o 
  12   4  10        0.05        3.96      4.34 o 
 -14   5  10       34.83       33.00      4.78 o 
 -13   5  10        0.39        1.35      2.21 o 
 -12   5  10        6.48        4.03      2.04 o 
 -11   5  10      189.28      169.45      6.51 o 
 -10   5  10      239.60      225.51      7.34 o 
  -9   5  10       83.45       66.32      5.88 o 
  -8   5  10      457.85      415.68      9.92 o 
  -7   5  10      156.42      159.51      5.03 o 
  -6   5  10      200.13      206.43      5.22 o 
  -5   5  10      718.18      650.97     10.44 o 
  -4   5  10       11.77       11.31      1.16 o 
  -3   5  10        0.83        2.98      0.58 o 
  -2   5  10      158.03      171.07      2.78 o 
  -1   5  10      309.72      320.12      3.73 o 
   0   5  10      118.75      104.71      1.89 o 
   1   5  10      102.04       95.05      2.36 o 
   2   5  10      560.41      583.03      6.67 o 
   3   5  10       79.01       74.87      2.24 o 
   4   5  10      992.43      956.71     10.72 o 
   5   5  10      679.47      636.96      7.99 o 
   6   5  10      143.95      131.03      3.70 o 
   7   5  10      471.62      445.37      7.61 o 
   8   5  10      110.69      118.50      3.79 o 
   9   5  10        3.49        3.39      1.48 o 
  10   5  10       22.89       21.45      2.68 o 
  11   5  10       42.21       43.70      6.33 o 
  12   5  10       17.33       19.09      5.91 o 
 -14   6  10       35.10       27.40      4.59 o 
 -13   6  10      101.12      109.13      6.95 o 
 -12   6  10      145.98      140.27      7.56 o 
 -11   6  10       27.61       21.21      3.10 o 
 -10   6  10       40.16       47.18      3.97 o 
  -9   6  10       11.85       14.23      2.41 o 
  -8   6  10       40.92       30.91      3.77 o 
  -7   6  10      438.33      439.16      8.33 o 
  -6   6  10      156.93      139.15      4.29 o 
  -5   6  10      137.46      132.64      8.60 o 
  -4   6  10      529.20      496.81      8.07 o 
  -3   6  10      217.83      215.03      4.46 o 
  -2   6  10        3.56        5.50      0.97 o 
  -1   6  10      655.87      638.17      8.74 o 
   0   6  10       57.12       53.52      1.80 o 
   1   6  10       15.38       27.86      1.61 o 
   2   6  10        6.12        6.33      0.78 o 
   3   6  10        6.95       11.07      1.45 o 
   4   6  10        0.67        4.04      1.04 o 
   5   6  10      248.26      242.34      4.56 o 
   6   6  10      609.07      585.23      9.05 o 
   7   6  10      227.57      218.06      5.03 o 
   8   6  10      221.07      221.57      6.25 o 
   9   6  10       14.65       12.82      2.26 o 
  10   6  10       97.95      105.59      6.66 o 
  11   6  10       11.94       14.07      8.29 o 
 -13   7  10       66.95       72.63      6.41 o 
 -12   7  10       17.20       18.02      5.33 o 
 -11   7  10       33.21       44.83      5.09 o 
 -10   7  10      100.74       95.07      5.00 o 
  -9   7  10      177.86      175.60      9.25 o 
  -8   7  10       27.58       29.17      2.75 o 
  -7   7  10       68.19       64.41      3.32 o 
  -6   7  10      243.51      242.57      5.82 o 
  -5   7  10      318.34      336.61      7.59 o 
  -4   7  10        2.68        5.46      1.19 o 
  -3   7  10       18.04       17.15      1.52 o 
  -2   7  10       59.30       68.89      2.52 o 
  -1   7  10        6.78        6.65      1.11 o 
   0   7  10       21.52       17.96      1.86 o 
   1   7  10     1018.64      993.07     16.33 o 
   2   7  10      301.47      294.33      4.41 o 
   3   7  10      281.89      266.25      4.68 o 
   4   7  10      370.79      375.85      5.92 o 
   5   7  10       65.27       71.10      2.56 o 
   6   7  10        2.86        0.83      1.32 o 
   7   7  10       21.21       21.04      2.33 o 
   8   7  10       58.82       57.60      4.12 o 
   9   7  10       23.92       23.42      3.98 o 
  10   7  10       50.74       50.21      6.82 o 
  11   7  10        0.30        1.90      2.79 o 
 -13   8  10        6.77        4.89      2.95 o 
 -12   8  10        5.01        2.68      2.68 o 
 -11   8  10       87.09       87.78     12.29 o 
 -10   8  10        0.14        2.00      2.26 o 
  -9   8  10       81.71       89.33     10.42 o 
  -8   8  10       14.72       15.04      1.99 o 
  -7   8  10        1.14        3.18      1.81 o 
  -6   8  10       42.11       44.31      3.29 o 
  -5   8  10      165.91      177.50      7.33 o 
  -4   8  10       13.15       15.47      1.56 o 
  -3   8  10       32.57       41.29      2.24 o 
  -2   8  10        5.36        5.00      1.73 o 
  -1   8  10        2.81        0.99      1.13 o 
   0   8  10        7.01        8.05      1.46 o 
   1   8  10        0.00        0.81      1.18 o 
   2   8  10       38.44       39.15      2.24 o 
   3   8  10        5.21        6.14      2.03 o 
   4   8  10       14.84       22.37      1.81 o 
   5   8  10      140.33      146.07      7.76 o 
   6   8  10        1.18       -1.17      1.51 o 
   7   8  10      133.26      123.26      5.13 o 
   8   8  10       20.01       23.79      2.99 o 
   9   8  10        1.76        1.75      5.84 o 
  10   8  10       19.06       23.75      4.14 o 
 -12   9  10       42.57       56.46      6.72 o 
 -11   9  10      156.23      168.73      8.64 o 
 -10   9  10      119.99      126.03      8.85 o 
  -9   9  10      120.92      113.51      6.59 o 
  -8   9  10      142.12      139.46      7.45 o 
  -7   9  10      166.61      174.28      5.75 o 
  -6   9  10      138.23      138.57      7.32 o 
  -5   9  10      419.74      418.22     11.15 o 
  -4   9  10       15.08       15.20      1.92 o 
  -3   9  10       49.43       44.70      2.41 o 
  -2   9  10      280.43      251.30      5.58 o 
  -1   9  10       79.79       80.11      6.60 o 
   0   9  10      123.25      130.16      7.36 o 
   1   9  10        6.84       11.63      2.91 o 
   2   9  10        0.49       -1.13      1.56 o 
   3   9  10      298.07      286.77      9.07 o 
   4   9  10       15.99       16.10      2.90 o 
   5   9  10        1.58       -1.47      1.86 o 
   6   9  10       99.24       94.34      5.43 o 
   7   9  10      251.66      266.52      9.74 o 
   8   9  10       34.62       31.20      3.92 o 
   9   9  10      115.42      125.31      7.22 o 
 -11  10  10        2.78        3.02      2.87 o 
 -10  10  10      227.40      226.66      9.98 o 
  -9  10  10        2.30       -1.07      1.97 o 
  -8  10  10        0.63        2.72      1.56 o 
  -7  10  10       13.72       15.99      2.36 o 
  -6  10  10        4.31        3.89      1.53 o 
  -5  10  10       35.31       32.24      3.43 o 
  -4  10  10        3.09        3.87      1.77 o 
  -3  10  10        0.04        0.55      1.08 o 
  -2  10  10        3.18        4.59      1.95 o 
  -1  10  10       71.47       74.85      4.48 o 
   0  10  10       21.79       18.01      2.78 o 
   1  10  10       14.25       14.53      3.46 o 
   2  10  10      323.91      305.99      9.59 o 
   3  10  10       78.85       70.88      6.68 o 
   4  10  10        3.23        2.58      2.06 o 
   5  10  10       34.77       34.84      9.09 o 
   6  10  10       25.44       20.88      3.59 o 
   7  10  10       14.87       20.69      3.37 o 
   8  10  10       64.06       53.74      7.83 o 
 -10  11  10        0.27        3.07      2.77 o 
  -9  11  10       14.27       10.97      3.41 o 
  -8  11  10      215.78      218.65      7.21 o 
  -7  11  10        2.31        1.17      1.68 o 
  -6  11  10        3.80        4.59      1.78 o 
  -5  11  10      328.89      337.09     10.55 o 
  -4  11  10        0.12        0.17      1.45 o 
  -3  11  10       12.35       15.07      2.44 o 
  -2  11  10        0.05        0.57      1.53 o 
  -1  11  10       28.90       27.04      3.48 o 
   0  11  10       26.82       29.68      3.53 o 
   1  11  10       22.70       21.85      3.26 o 
   2  11  10       25.70       23.95      3.54 o 
   3  11  10        9.70        7.88      2.59 o 
   4  11  10      287.73      283.75      9.78 o 
   5  11  10      125.90      120.09      6.37 o 
   6  11  10       16.67       12.00      5.52 o 
   7  11  10       33.54       30.06      4.12 o 
  -9  12  10       86.21       92.08      6.61 o 
  -8  12  10       20.11       16.42      2.69 o 
  -7  12  10      140.98      149.17      7.58 o 
  -6  12  10        1.20        2.64      2.15 o 
  -5  12  10        6.06        4.22      2.36 o 
  -4  12  10      183.53      209.63      8.60 o 
  -3  12  10       80.24       73.32      4.79 o 
  -2  12  10       16.12       13.90      2.39 o 
  -1  12  10       45.57       41.20      4.21 o 
   0  12  10      166.93      169.88     10.95 o 
   1  12  10       25.20       24.08      5.40 o 
   2  12  10      143.72      132.68      9.07 o 
   3  12  10       27.62       27.28      3.89 o 
   4  12  10      249.26      274.97     13.55 o 
   5  12  10        9.49        8.15      2.78 o 
   6  12  10       10.75        5.18      3.03 o 
  -7  13  10       22.75       19.41      3.60 o 
  -6  13  10       21.99       22.19      3.74 o 
  -5  13  10       95.36      101.45      6.22 o 
  -4  13  10        3.93        4.26      2.41 o 
  -3  13  10        0.02       -0.01      2.00 o 
  -2  13  10        1.98        1.17      2.27 o 
  -1  13  10       33.49       32.99      4.01 o 
   0  13  10      118.61      115.13      6.22 o 
   1  13  10        2.87        6.41      3.72 o 
   2  13  10       17.29       17.34      3.40 o 
   3  13  10       16.84       16.76      3.43 o 
   4  13  10        0.13        3.29      2.63 o 
  -4  14  10       46.17       43.12      5.15 o 
  -3  14  10       27.09       17.13      4.86 o 
  -2  14  10        6.72        8.95      2.57 o 
  -1  14  10       61.12       66.11      6.12 o 
   0  14  10        0.49        3.92      2.23 o 
   1  14  10        3.15        7.13      2.68 o 
   2  14  10        7.64        6.77      2.96 o 
 -15   1  11        4.76        3.83      2.27 o 
 -14   1  11       14.28       17.27      2.45 o 
 -13   1  11        0.08        0.03      1.33 o 
 -12   1  11        1.25        1.42      1.33 o 
 -11   1  11       54.43       57.65      3.04 o 
 -10   1  11       92.14       77.39      3.31 o 
  -9   1  11       81.67       67.44      2.95 o 
  -8   1  11       82.48       68.37      2.71 o 
  -7   1  11        5.74        8.56      1.41 o 
  -6   1  11       35.48       31.20      1.46 o 
  -5   1  11      193.49      201.56      3.88 o 
  -4   1  11      897.65      862.47     11.76 o 
  -3   1  11      485.21      444.02      6.95 o 
  -2   1  11      221.13      199.07      4.01 o 
  -1   1  11       19.83       21.77      1.24 o 
   0   1  11       73.20       81.47      2.74 o 
   1   1  11      253.78      264.20      5.45 o 
   2   1  11        0.62       -0.35      0.66 o 
   3   1  11        4.16        5.66      0.83 o 
   4   1  11       19.64       20.27      1.50 o 
   5   1  11      261.83      237.37      5.44 o 
   6   1  11       77.50       67.56      3.08 o 
   7   1  11      217.92      213.31      5.50 o 
   8   1  11       13.81       16.72      1.84 o 
   9   1  11      278.66      283.14      6.04 o 
  10   1  11        3.72        5.27      1.60 o 
  11   1  11       40.13       48.32      5.72 o 
  12   1  11       90.13       97.75      7.65 o 
 -15   2  11       73.29       80.04      8.23 o 
 -14   2  11       86.84       89.36      5.24 o 
 -13   2  11      109.44       99.00      5.20 o 
 -12   2  11       51.02       48.01      3.32 o 
 -11   2  11        0.16        0.68      1.24 o 
 -10   2  11      125.84       91.14      3.85 o 
  -9   2  11      988.35      830.70     13.92 o 
  -8   2  11      314.80      286.25      6.21 o 
  -7   2  11       56.56       67.52      2.94 o 
  -6   2  11       82.99       71.52      2.31 o 
  -5   2  11      782.64      757.46      9.23 o 
  -4   2  11     2179.45     2136.79     26.46 o 
  -3   2  11      222.57      245.69      4.59 o 
  -2   2  11      359.57      344.82      5.86 o 
  -1   2  11        1.91        3.09      0.71 o 
   0   2  11      491.98      494.20      7.05 o 
   1   2  11      601.02      579.62      6.98 o 
   2   2  11      193.51      209.79      3.36 o 
   3   2  11        2.83        2.98      0.86 o 
   4   2  11     2639.08     2479.47     26.46 o 
   5   2  11      263.21      261.34      5.94 o 
   6   2  11       52.92       58.10      3.60 o 
   7   2  11        1.23        2.74      1.18 o 
   8   2  11      266.86      276.66      6.17 o 
   9   2  11       81.84       83.12      4.24 o 
  10   2  11        1.86        1.26      1.45 o 
  11   2  11       14.34        9.58      2.74 o 
  12   2  11       62.35       69.27      9.85 o 
 -15   3  11       30.65       27.98      4.60 o 
 -14   3  11        0.53        0.01      1.86 o 
 -13   3  11      120.02      114.17      5.68 o 
 -12   3  11      100.38       99.80      5.02 o 
 -11   3  11      192.01      179.26      6.49 o 
 -10   3  11       78.43       65.00      3.10 o 
  -9   3  11        2.03        2.65      1.31 o 
  -8   3  11       82.67       98.06      3.32 o 
  -7   3  11        0.04        0.15      0.78 o 
  -6   3  11       25.82       38.80      1.81 o 
  -5   3  11      187.34      187.27      3.00 o 
  -4   3  11     1171.13     1147.41     13.38 o 
  -3   3  11      125.49      115.52      2.57 o 
  -2   3  11        4.63        2.85      0.77 o 
  -1   3  11       15.50       15.81      1.37 o 
   0   3  11      124.91      124.78      2.47 o 
   1   3  11       39.18       47.03      1.47 o 
   2   3  11      184.25      193.05      3.02 o 
   3   3  11      405.98      397.99      5.22 o 
   4   3  11        5.74        8.08      1.09 o 
   5   3  11        0.45        0.59      0.85 o 
   6   3  11      108.28       96.80      3.20 o 
   7   3  11       59.77       61.04      2.86 o 
   8   3  11       61.04       64.57      3.83 o 
   9   3  11       71.94       81.15      3.35 o 
  10   3  11      312.60      329.09      6.92 o 
  11   3  11       66.77       58.85      3.98 o 
  12   3  11       30.61       36.47      5.38 o 
 -14   4  11      120.09      114.19      7.14 o 
 -13   4  11      198.13      195.76      7.54 o 
 -12   4  11       59.87       56.75      4.28 o 
 -11   4  11        2.78        2.54      2.12 o 
 -10   4  11       19.11       14.29      2.37 o 
  -9   4  11      433.54      407.92     12.47 o 
  -8   4  11       31.06       23.16      2.19 o 
  -7   4  11       15.21        8.65      1.22 o 
  -6   4  11      823.80      831.20     16.50 o 
  -5   4  11      905.89      871.59     11.01 o 
  -4   4  11      381.84      376.01      5.09 o 
  -3   4  11        0.02        0.43      0.56 o 
  -2   4  11      138.27      132.37      3.20 o 
  -1   4  11       88.74       89.54      2.20 o 
   0   4  11       11.20       15.48      0.94 o 
   1   4  11       45.49       38.09      1.60 o 
   2   4  11        9.20        8.99      0.94 o 
   3   4  11       55.83       54.75      1.91 o 
   4   4  11     1362.10     1274.36     13.66 o 
   5   4  11       15.07       13.48      1.37 o 
   6   4  11      530.11      492.53      8.00 o 
   7   4  11        0.08       -1.04      1.04 o 
   8   4  11       65.35       65.80      3.18 o 
   9   4  11       97.81       89.97      3.55 o 
  10   4  11       65.73       62.06      3.98 o 
  11   4  11       44.99       38.96      3.41 o 
 -14   5  11        0.00       -0.21      2.32 o 
 -13   5  11        1.41        1.57      2.46 o 
 -12   5  11        9.24       12.21      2.56 o 
 -11   5  11      124.71      114.76      5.37 o 
 -10   5  11       96.95       94.36      4.64 o 
  -9   5  11        1.53        2.65      3.27 o 
  -8   5  11      210.99      179.05      5.84 o 
  -7   5  11      296.64      282.46      5.98 o 
  -6   5  11      761.65      718.92     12.95 o 
  -5   5  11      303.26      342.28      7.28 o 
  -4   5  11       26.14       25.60      1.41 o 
  -3   5  11      511.03      513.36      6.50 o 
  -2   5  11      261.51      254.79      3.61 o 
  -1   5  11        0.87        0.23      0.45 o 
   0   5  11       53.79       51.94      1.68 o 
   1   5  11        4.61        4.12      1.34 o 
   2   5  11      590.47      566.39      6.67 o 
   3   5  11       71.02       71.84      2.21 o 
   4   5  11      113.64      108.38      2.76 o 
   5   5  11      873.39      853.54     10.78 o 
   6   5  11      212.97      203.14      4.76 o 
   7   5  11       73.33       76.30      3.12 o 
   8   5  11        0.20        0.62      1.26 o 
   9   5  11       38.07       39.84      2.81 o 
  10   5  11       27.05       27.96      3.01 o 
  11   5  11       20.94       14.42      2.54 o 
 -14   6  11       25.50       30.28      4.69 o 
 -13   6  11       29.55       30.58      4.49 o 
 -12   6  11      100.88       98.96      6.40 o 
 -11   6  11        2.21        0.53      1.70 o 
 -10   6  11      149.45      147.74      6.02 o 
  -9   6  11        9.85        7.97      2.60 o 
  -8   6  11       17.03        9.93      2.57 o 
  -7   6  11       95.94      108.11      3.55 o 
  -6   6  11        0.82       -0.01      0.92 o 
  -5   6  11     1995.44     1892.71     36.83 o 
  -4   6  11       76.81       63.72      2.41 o 
  -3   6  11      460.81      442.32      7.46 o 
  -2   6  11       19.31        9.58      1.03 o 
  -1   6  11      174.68      183.09      3.71 o 
   0   6  11      473.87      441.56      6.70 o 
   1   6  11      269.85      253.56      4.72 o 
   2   6  11      157.00      150.24      3.32 o 
   3   6  11      804.12      730.24      9.38 o 
   4   6  11      263.72      244.74      4.82 o 
   5   6  11      300.03      292.55      5.24 o 
   6   6  11        1.61        2.78      1.59 o 
   7   6  11       61.19       63.70      3.02 o 
   8   6  11       12.24       14.91      2.07 o 
   9   6  11       39.75       40.27      2.86 o 
  10   6  11        0.50        0.62      3.46 o 
  11   6  11        0.07        1.25      2.84 o 
 -13   7  11        6.98        8.47      3.40 o 
 -12   7  11      195.56      214.17      9.71 o 
 -11   7  11      100.46       99.21      6.31 o 
 -10   7  11        0.10       -0.14      1.71 o 
  -9   7  11      156.14      172.49      6.50 o 
  -8   7  11       38.46       40.96      4.52 o 
  -7   7  11        6.94       11.50      1.57 o 
  -6   7  11      260.03      269.21      6.78 o 
  -5   7  11       31.61       27.81      2.66 o 
  -4   7  11        7.03        9.38      1.21 o 
  -3   7  11        0.73        1.86      0.95 o 
  -2   7  11      284.97      263.37      5.41 o 
  -1   7  11      748.17      683.04     10.78 o 
   0   7  11      163.57      140.47      4.62 o 
   1   7  11      134.57      122.92      3.62 o 
   2   7  11      333.56      328.90      4.77 o 
   3   7  11      318.92      321.77      5.38 o 
   4   7  11       20.76       22.83      1.68 o 
   5   7  11        0.89        4.89      1.16 o 
   6   7  11      161.77      152.66      4.25 o 
   7   7  11       27.30       26.32      2.63 o 
   8   7  11       94.68      102.88      4.91 o 
   9   7  11        7.70        6.51      4.60 o 
  10   7  11       75.38       87.84      6.74 o 
 -12   8  11      114.93      122.35      7.55 o 
 -11   8  11       12.69       12.26      3.46 o 
 -10   8  11      369.97      350.28     12.35 o 
  -9   8  11       19.40       26.60      3.26 o 
  -8   8  11       86.81       84.29      4.10 o 
  -7   8  11      956.77      959.81     21.14 o 
  -6   8  11       15.75       13.97      2.91 o 
  -5   8  11      149.70      147.36      4.82 o 
  -4   8  11        0.04        0.85      1.34 o 
  -3   8  11      149.96      144.16      6.44 o 
  -2   8  11       43.29       48.33      2.33 o 
  -1   8  11       78.03       83.22      3.01 o 
   0   8  11      349.58      329.07      7.52 o 
   1   8  11      215.35      211.14      5.78 o 
   2   8  11       15.15       13.31      1.78 o 
   3   8  11      102.52       96.44      3.40 o 
   4   8  11       42.55       42.15      3.29 o 
   5   8  11      697.43      679.77     14.90 o 
   6   8  11      174.68      167.83      5.97 o 
   7   8  11      115.96      119.73      5.25 o 
   8   8  11       21.09       21.72      2.98 o 
   9   8  11       12.92       12.74      5.83 o 
  10   8  11       57.93       66.91      8.44 o 
 -12   9  11       72.50       75.29      6.52 o 
 -11   9  11       12.76       12.76      3.55 o 
 -10   9  11       12.02        9.00      2.97 o 
  -9   9  11       54.23       54.99      5.41 o 
  -8   9  11       81.74       81.84      4.79 o 
  -7   9  11       30.90       29.45      3.43 o 
  -6   9  11       99.35      108.70      4.68 o 
  -5   9  11      146.75      140.44      4.92 o 
  -4   9  11      200.07      201.60      4.97 o 
  -3   9  11       37.73       45.72      2.65 o 
  -2   9  11       76.85       65.70      2.77 o 
  -1   9  11      317.61      313.76      6.53 o 
   0   9  11        0.05        1.66      1.06 o 
   1   9  11       28.03       29.79      2.58 o 
   2   9  11        0.28        2.77      1.23 o 
   3   9  11        2.95       -0.28      1.74 o 
   4   9  11      138.10      142.20      6.44 o 
   5   9  11      126.96      123.28      6.20 o 
   6   9  11       41.18       42.37      5.03 o 
   7   9  11       19.35       14.59      4.38 o 
   8   9  11      127.25      134.65      5.78 o 
   9   9  11        0.41        6.80      3.04 o 
 -11  10  11        0.21        1.74      2.54 o 
 -10  10  11       17.99       13.86      3.50 o 
  -9  10  11        0.89        0.13      2.60 o 
  -8  10  11      179.03      187.31      6.39 o 
  -7  10  11      155.83      166.72      6.92 o 
  -6  10  11       96.74       91.29      5.26 o 
  -5  10  11        1.50        2.43      1.76 o 
  -4  10  11       28.29       24.35      3.28 o 
  -3  10  11       35.46       39.63      3.02 o 
  -2  10  11        0.47        1.28      1.47 o 
  -1  10  11      112.11      107.38      7.69 o 
   0  10  11       12.35       13.85      2.68 o 
   1  10  11      211.31      213.02      7.81 o 
   2  10  11       13.37        8.88      2.50 o 
   3  10  11      261.73      249.46      8.81 o 
   4  10  11       30.20       29.17      4.75 o 
   5  10  11       17.50        9.49      2.95 o 
   6  10  11        0.15        1.18      2.13 o 
   7  10  11       54.68       56.66      7.36 o 
   8  10  11        6.14        3.41      4.34 o 
 -10  11  11        1.51        2.83      2.72 o 
  -9  11  11       12.61        9.77      5.22 o 
  -8  11  11       10.17       15.34      2.65 o 
  -7  11  11        9.77       12.20      2.36 o 
  -6  11  11       18.69       17.09      3.56 o 
  -5  11  11       12.92       15.60      2.83 o 
  -4  11  11        6.61        5.39      2.25 o 
  -3  11  11      115.93      120.90      5.65 o 
  -2  11  11        2.67        1.12      2.00 o 
  -1  11  11       49.78       38.32      5.36 o 
   0  11  11       70.02       72.37      4.97 o 
   1  11  11       80.36       76.04      4.98 o 
   2  11  11       31.62       33.09      3.94 o 
   3  11  11        2.73        1.49      2.15 o 
   4  11  11       11.00        3.22      2.41 o 
   5  11  11      167.17      173.22      9.40 o 
   6  11  11       37.76       35.62      9.76 o 
   7  11  11      112.83      106.60      6.41 o 
  -8  12  11       22.02       21.46      3.03 o 
  -7  12  11      125.27      132.59      5.70 o 
  -6  12  11      132.05      125.05      9.77 o 
  -5  12  11      207.05      208.69     12.37 o 
  -4  12  11        9.13       10.04      3.68 o 
  -3  12  11        1.40        2.82      2.26 o 
  -2  12  11        2.07        3.06      2.05 o 
  -1  12  11       12.81       11.18      3.27 o 
   0  12  11       58.70       60.87      5.14 o 
   1  12  11       58.70       67.90      7.68 o 
   2  12  11       82.91       89.31      7.66 o 
   3  12  11       19.91       18.86      3.47 o 
   4  12  11       11.45       14.47      4.15 o 
   5  12  11       45.10       49.35      5.21 o 
  -6  13  11       14.94       15.59      3.59 o 
  -5  13  11        0.18        3.67      2.43 o 
  -4  13  11       61.46       64.30      5.52 o 
  -3  13  11        0.18        1.45      2.26 o 
  -2  13  11        4.20        5.25      2.11 o 
  -1  13  11        2.14        2.01      2.73 o 
   0  13  11       20.02       22.87      3.48 o 
   1  13  11       28.78       27.90      4.09 o 
   2  13  11       64.48       56.85      5.42 o 
   3  13  11       19.29       20.97      4.32 o 
  -2  14  11        1.74        5.84      4.43 o 
  -1  14  11        2.84        3.83      3.59 o 
   0  14  11       87.21       94.19      8.55 o 
 -15   0  12       47.62       38.84      5.04 o 
 -14   0  12       43.45       45.15      5.06 o 
 -13   0  12        7.35        5.08      2.28 o 
 -12   0  12      147.51      158.32      7.52 o 
 -11   0  12       45.62       41.60      4.29 o 
 -10   0  12       84.06       84.34      4.93 o 
  -9   0  12       65.43       57.48      3.88 o 
  -8   0  12       33.12       23.24      5.50 o 
  -7   0  12       86.56       99.93      4.40 o 
  -6   0  12      149.85      144.54      5.23 o 
  -5   0  12       57.64       43.71      3.57 o 
  -4   0  12     8929.00     8800.74    145.21 o 
  -3   0  12     2276.69     1941.89     34.64 o 
  -2   0  12      147.13      137.91      4.74 o 
  -1   0  12       12.57       10.52      1.64 o 
   0   0  12      183.61      190.36      4.78 o 
   1   0  12     1077.17     1013.71     14.82 o 
   2   0  12     1063.81     1050.52     15.46 o 
   3   0  12      362.06      399.77      7.60 o 
   4   0  12        0.89        1.75      1.20 o 
   5   0  12      135.33      167.77      6.54 o 
   6   0  12      283.13      316.52      9.70 o 
   7   0  12       29.46       26.34      4.96 o 
   8   0  12      564.95      578.39     15.06 o 
   9   0  12       75.07       87.75      5.90 o 
  10   0  12     1437.15     1471.82     28.46 o 
  11   0  12      173.82      179.25     13.28 o 
  12   0  12       17.62       27.99      6.98 o 
 -15   1  12       63.03       57.14      5.07 o 
 -14   1  12      203.10      210.48      6.59 o 
 -13   1  12      218.52      200.56      6.20 o 
 -12   1  12        8.16        5.17      1.57 o 
 -11   1  12       28.20       32.44      2.67 o 
 -10   1  12       58.07       39.64      2.76 o 
  -9   1  12        2.15       -0.11      0.94 o 
  -8   1  12       79.33       78.74      2.96 o 
  -7   1  12      172.62      161.31      4.14 o 
  -6   1  12      340.04      323.87      7.20 o 
  -5   1  12        1.16        2.16      0.73 o 
  -4   1  12     2627.76     2538.91     31.24 o 
  -3   1  12      135.98      147.94      3.49 o 
  -2   1  12      123.59      114.05      3.02 o 
  -1   1  12        0.02        0.44      0.64 o 
   0   1  12        3.00        8.30      0.84 o 
   1   1  12      650.50      603.09      7.36 o 
   2   1  12      487.85      488.38      6.47 o 
   3   1  12      249.99      237.78      4.06 o 
   4   1  12      542.88      531.73      8.18 o 
   5   1  12       94.90      103.13      3.64 o 
   6   1  12      130.99      126.80      4.16 o 
   7   1  12        9.05        5.85      1.60 o 
   8   1  12        9.63        9.23      1.68 o 
   9   1  12       83.08       79.67      4.26 o 
  10   1  12       50.15       51.62      3.22 o 
  11   1  12      140.84      133.81      6.25 o 
 -15   2  12       16.70       11.89      2.88 o 
 -14   2  12        0.68        0.29      1.97 o 
 -13   2  12        5.99        6.86      2.31 o 
 -12   2  12       30.16       25.35      2.54 o 
 -11   2  12       14.29       12.85      1.91 o 
 -10   2  12      281.51      267.55      6.77 o 
  -9   2  12       89.26       87.52      3.90 o 
  -8   2  12       18.81       18.71      1.78 o 
  -7   2  12      229.10      208.00      4.89 o 
  -6   2  12     2033.47     1952.77     26.03 o 
  -5   2  12      174.94      151.16      3.44 o 
  -4   2  12       22.24       17.53      1.50 o 
  -3   2  12      619.70      571.13      8.69 o 
  -2   2  12       35.35       32.30      1.72 o 
  -1   2  12      265.84      256.62      5.04 o 
   0   2  12      708.23      708.74     13.11 o 
   1   2  12       16.92       18.60      2.23 o 
   2   2  12       14.20       18.77      1.23 o 
   3   2  12      252.77      263.56      4.34 o 
   4   2  12        5.65        3.89      1.05 o 
   5   2  12      369.16      342.82      6.27 o 
   6   2  12        0.00       -0.44      1.02 o 
   7   2  12      406.89      427.47      7.54 o 
   8   2  12        2.50        2.63      1.35 o 
   9   2  12       27.30       22.84      2.25 o 
  10   2  12      545.99      563.82     10.65 o 
  11   2  12      316.45      327.25      8.20 o 
 -14   3  12       89.46       92.97      5.40 o 
 -13   3  12       24.52       25.24      5.12 o 
 -12   3  12        4.94        3.86      1.92 o 
 -11   3  12      111.81      104.56      6.83 o 
 -10   3  12      100.88       95.62      4.50 o 
  -9   3  12        7.06        5.97      1.60 o 
  -8   3  12       11.89       16.70      2.23 o 
  -7   3  12       14.65        7.86      1.27 o 
  -6   3  12      100.25       94.38      3.08 o 
  -5   3  12     3109.15     2935.83     29.65 o 
  -4   3  12       23.26       30.12      1.57 o 
  -3   3  12      143.62      137.90      2.96 o 
  -2   3  12        0.05        0.34      0.57 o 
  -1   3  12      310.26      303.29      4.58 o 
   0   3  12       25.16       34.19      1.43 o 
   1   3  12      774.72      732.72     10.47 o 
   2   3  12      114.68      109.98      2.41 o 
   3   3  12       57.42       53.14      1.99 o 
   4   3  12      137.69      132.50      3.24 o 
   5   3  12       24.70       31.06      1.92 o 
   6   3  12      415.01      408.19      7.17 o 
   7   3  12       29.48       29.02      2.23 o 
   8   3  12      347.46      349.33      6.88 o 
   9   3  12        4.51        4.13      1.58 o 
  10   3  12       87.08       89.98      4.55 o 
  11   3  12       34.62       32.84      3.27 o 
 -14   4  12        1.74        2.80      2.24 o 
 -13   4  12       13.19       15.68      2.89 o 
 -12   4  12       10.75       16.78      2.81 o 
 -11   4  12      176.72      160.65      6.26 o 
 -10   4  12        8.29        7.53      1.94 o 
  -9   4  12        2.38        4.05      2.08 o 
  -8   4  12      277.44      228.86      6.63 o 
  -7   4  12        4.87        6.32      1.43 o 
  -6   4  12       30.00       47.52      2.41 o 
  -5   4  12      813.91      811.96     12.04 o 
  -4   4  12      985.49      917.15     11.30 o 
  -3   4  12      156.79      169.24      3.39 o 
  -2   4  12      332.16      325.12      4.78 o 
  -1   4  12      211.17      190.14      3.44 o 
   0   4  12       20.96       25.51      1.25 o 
   1   4  12      212.33      191.97      3.39 o 
   2   4  12      408.30      410.79      5.68 o 
   3   4  12      207.29      195.65      3.65 o 
   4   4  12       12.45       12.96      1.37 o 
   5   4  12       15.98       16.05      1.54 o 
   6   4  12      411.16      392.73      7.05 o 
   7   4  12      180.48      179.51      4.66 o 
   8   4  12       19.99       23.56      2.25 o 
   9   4  12      437.29      448.87      8.34 o 
  10   4  12        0.01        1.12      1.96 o 
  11   4  12       41.86       42.54      3.67 o 
 -14   5  12        0.15        0.51      2.45 o 
 -13   5  12        4.33        5.06      2.39 o 
 -12   5  12       50.82       45.98      4.25 o 
 -11   5  12       76.12       79.64      4.52 o 
 -10   5  12        0.70        3.53      1.75 o 
  -9   5  12      164.06      140.35      6.88 o 
  -8   5  12        9.67        8.48      1.83 o 
  -7   5  12      198.19      200.39      5.12 o 
  -6   5  12       58.21       66.15      6.74 o 
  -5   5  12      110.73       97.34      3.36 o 
  -4   5  12        0.25        1.02      0.91 o 
  -3   5  12      243.44      252.96      4.03 o 
  -2   5  12      287.79      259.42      4.15 o 
  -1   5  12       14.39       14.76      0.85 o 
   0   5  12       76.04       86.42      2.19 o 
   1   5  12      370.55      347.95      5.54 o 
   2   5  12      507.25      472.46      6.59 o 
   3   5  12      218.59      214.07      3.92 o 
   4   5  12        1.32        0.41      0.86 o 
   5   5  12      269.97      266.36      5.28 o 
   6   5  12        9.92       12.64      2.09 o 
   7   5  12       42.99       37.68      2.59 o 
   8   5  12        0.01        1.45      1.40 o 
   9   5  12       20.71       20.27      2.32 o 
  10   5  12        2.52        2.00      1.95 o 
  11   5  12       34.91       43.06      4.02 o 
 -13   6  12      114.90      109.09      8.20 o 
 -12   6  12        0.15       -1.71      1.71 o 
 -11   6  12      113.78      115.63      5.59 o 
 -10   6  12        0.65        0.96      1.69 o 
  -9   6  12        1.21        1.09      1.90 o 
  -8   6  12        0.19        4.03      1.44 o 
  -7   6  12      116.80      114.81      3.72 o 
  -6   6  12      393.34      384.05      8.38 o 
  -5   6  12      817.81      810.63     17.55 o 
  -4   6  12      647.70      629.21      9.90 o 
  -3   6  12        0.00        1.32      1.12 o 
  -2   6  12      187.52      165.32      4.81 o 
  -1   6  12        1.68        1.21      0.75 o 
   0   6  12        5.54        2.94      0.93 o 
   1   6  12       42.37       44.25      2.20 o 
   2   6  12       63.93       59.38      2.56 o 
   3   6  12      162.88      161.42      3.65 o 
   4   6  12      136.47      145.04      3.55 o 
   5   6  12       16.02       15.49      1.59 o 
   6   6  12        0.93        1.96      1.31 o 
   7   6  12       10.73       11.24      1.87 o 
   8   6  12      459.33      465.49      8.49 o 
   9   6  12        0.18       -0.28      1.54 o 
  10   6  12       32.73       38.92      8.08 o 
 -13   7  12       24.08       21.05      4.29 o 
 -12   7  12      183.65      182.39      8.92 o 
 -11   7  12        4.45        4.12      2.17 o 
 -10   7  12      307.57      302.00      9.26 o 
  -9   7  12       16.41       19.14      3.54 o 
  -8   7  12       20.09       14.30      3.06 o 
  -7   7  12       42.76       54.46      2.87 o 
  -6   7  12       43.93       44.69      2.92 o 
  -5   7  12        1.11        3.64      1.22 o 
  -4   7  12        5.21        8.35      1.43 o 
  -3   7  12      158.16      160.59      4.04 o 
  -2   7  12      258.15      251.28      5.34 o 
  -1   7  12       25.84       20.65      2.46 o 
   0   7  12       39.80       34.08      2.25 o 
   1   7  12       76.92       74.06      3.03 o 
   2   7  12        5.35        8.24      1.72 o 
   3   7  12       49.97       54.56      3.70 o 
   4   7  12       88.46       85.67      3.04 o 
   5   7  12        1.01        0.35      1.05 o 
   6   7  12        1.10        1.26      1.31 o 
   7   7  12       42.68       42.62      2.87 o 
   8   7  12       11.89       17.80      2.83 o 
   9   7  12        1.29        0.42      1.88 o 
  10   7  12       45.31       46.79      5.53 o 
 -12   8  12        5.55        4.41      3.69 o 
 -11   8  12        6.38        5.80      4.76 o 
 -10   8  12        7.79        5.66      2.68 o 
  -9   8  12        4.80        2.12      2.26 o 
  -8   8  12        0.01       -0.95      2.02 o 
  -7   8  12       71.59       77.98      3.39 o 
  -6   8  12       97.71      100.31      4.09 o 
  -5   8  12      119.58      117.88      4.33 o 
  -4   8  12       15.44       14.61      1.85 o 
  -3   8  12       36.54       42.17      2.44 o 
  -2   8  12       13.50       12.04      2.44 o 
  -1   8  12      277.89      268.95      6.29 o 
   0   8  12        1.86        3.34      1.67 o 
   1   8  12       65.41       64.82      5.07 o 
   2   8  12        1.21        3.12      1.45 o 
   3   8  12        1.79        2.41      2.09 o 
   4   8  12       73.17       73.25      3.31 o 
   5   8  12      335.36      320.59      6.85 o 
   6   8  12       95.01       83.07      4.48 o 
   7   8  12       40.22       38.98      3.88 o 
   8   8  12       65.43       65.08      4.63 o 
   9   8  12       22.54       23.25      4.30 o 
 -11   9  12        0.34       -2.29      2.29 o 
 -10   9  12       20.89       24.69      4.09 o 
  -9   9  12       42.72       44.73      5.05 o 
  -8   9  12       40.22       45.58      6.66 o 
  -7   9  12      253.30      260.95      7.69 o 
  -6   9  12       48.39       45.19      3.60 o 
  -5   9  12       18.30       18.46      2.25 o 
  -4   9  12       62.30       67.16      3.41 o 
  -3   9  12       26.82       28.05      2.20 o 
  -2   9  12       17.41       15.17      1.72 o 
  -1   9  12        0.05        2.27      1.27 o 
   0   9  12        1.64        3.03      2.51 o 
   1   9  12        3.06        3.24      1.82 o 
   2   9  12      126.18      128.19      4.14 o 
   3   9  12        4.38        1.99      2.26 o 
   4   9  12        1.53        2.29      3.21 o 
   5   9  12        5.06        2.83      2.31 o 
   6   9  12       51.14       53.47      4.89 o 
   7   9  12       28.17       24.60      3.92 o 
   8   9  12        1.43        2.51      2.61 o 
 -10  10  12       50.95       57.52      5.99 o 
  -9  10  12      200.47      209.06      9.29 o 
  -8  10  12      191.16      178.41     11.33 o 
  -7  10  12       10.68       10.55      2.61 o 
  -6  10  12      128.81      119.58      5.89 o 
  -5  10  12       29.16       29.12      2.77 o 
  -4  10  12       77.42       80.12      3.83 o 
  -3  10  12      100.64      103.42      4.30 o 
  -2  10  12       34.06       35.44      3.42 o 
  -1  10  12       31.05       28.61      2.77 o 
   0  10  12        2.13        1.62      1.81 o 
   1  10  12       50.84       53.47      6.50 o 
   2  10  12      163.17      156.03      6.94 o 
   3  10  12        1.10       -4.64      4.84 o 
   4  10  12       92.75       98.89      5.73 o 
   5  10  12        0.00       -0.62      2.01 o 
   6  10  12       13.10        5.81      3.66 o 
   7  10  12       23.38       23.84      4.52 o 
  -9  11  12      179.79      173.67      8.68 o 
  -8  11  12        3.93        4.73      3.75 o 
  -7  11  12        1.62        1.96      3.70 o 
  -6  11  12      115.87      111.47      7.18 o 
  -5  11  12       85.98       83.22      5.11 o 
  -4  11  12       58.30       55.67      4.75 o 
  -3  11  12       41.62       38.94      8.78 o 
  -2  11  12       11.90       11.73      2.56 o 
  -1  11  12        0.32       -0.29      1.69 o 
   0  11  12        3.38        2.03      2.83 o 
   1  11  12       33.67       37.72      4.20 o 
   2  11  12       58.94       54.89      8.38 o 
   3  11  12       30.91       26.21      3.84 o 
   4  11  12       26.88       25.92      5.67 o 
   5  11  12       17.47       12.53      3.21 o 
   6  11  12      109.76       98.12      6.16 o 
  -8  12  12        1.95        2.23      1.86 o 
  -7  12  12        7.35        6.36      2.14 o 
  -6  12  12        0.55        2.93      2.24 o 
  -5  12  12       70.47       65.53      7.46 o 
  -4  12  12      362.76      384.10     16.49 o 
  -3  12  12        1.06        1.76      2.64 o 
  -2  12  12       23.67       27.45      3.60 o 
  -1  12  12       14.73       13.88      2.82 o 
   0  12  12       27.64       20.44      3.44 o 
   1  12  12        2.33        1.86      2.12 o 
   2  12  12       12.49       11.52      3.06 o 
   3  12  12       94.86       96.03      8.62 o 
   4  12  12       23.24       29.70      4.34 o 
  -5  13  12       11.41        9.96      3.16 o 
  -4  13  12       26.02       25.02      4.02 o 
  -3  13  12       21.23       19.34      5.04 o 
  -2  13  12       92.00      105.61      8.24 o 
  -1  13  12       17.38       18.13      3.28 o 
   0  13  12       80.09       91.43      5.82 o 
   1  13  12       24.23       24.71      7.74 o 
   2  13  12        1.50        0.41      2.89 o 
 -14   1  13       34.12       38.83      3.47 o 
 -13   1  13       87.84       88.17      4.16 o 
 -12   1  13        5.77        4.09      1.56 o 
 -11   1  13       40.91       35.43      2.80 o 
 -10   1  13       75.80       76.53      3.35 o 
  -9   1  13      114.53      107.71      4.35 o 
  -8   1  13       27.38       27.65      2.29 o 
  -7   1  13      106.94       94.26      3.11 o 
  -6   1  13      302.56      285.24      6.72 o 
  -5   1  13     1759.08     1611.61     20.80 o 
  -4   1  13     2012.35     1916.56     24.29 o 
  -3   1  13      194.80      184.37      4.09 o 
  -2   1  13      100.56       99.94      2.95 o 
  -1   1  13      266.96      260.22      5.21 o 
   0   1  13       53.41       45.60      2.00 o 
   1   1  13       29.90       22.27      1.41 o 
   2   1  13        2.87        2.10      0.80 o 
   3   1  13      189.98      183.93      3.83 o 
   4   1  13        0.17        0.13      0.91 o 
   5   1  13      129.75      127.71      4.17 o 
   6   1  13       36.94       34.48      2.65 o 
   7   1  13        1.21        1.78      1.44 o 
   8   1  13      306.10      309.06      6.50 o 
   9   1  13        7.31        9.20      1.80 o 
  10   1  13        0.03       -0.55      2.16 o 
  11   1  13       11.36       15.73      3.02 o 
 -14   2  13      269.92      280.87      9.41 o 
 -13   2  13      139.10      123.27      5.89 o 
 -12   2  13       68.92       70.27      4.48 o 
 -11   2  13      160.12      168.26      5.47 o 
 -10   2  13       23.15       25.10      2.67 o 
  -9   2  13       21.06       21.51      2.40 o 
  -8   2  13       32.88       30.83      2.56 o 
  -7   2  13      109.79      111.40      3.90 o 
  -6   2  13      198.36      188.78      4.20 o 
  -5   2  13       10.73       11.64      1.53 o 
  -4   2  13      115.52      118.29      3.21 o 
  -3   2  13     1076.26     1016.00     14.09 o 
  -2   2  13     1494.34     1438.51     19.05 o 
  -1   2  13       26.50       21.66      1.65 o 
   0   2  13       89.27       62.68      1.91 o 
   1   2  13       50.29       36.53      1.80 o 
   2   2  13      117.02       95.62      2.51 o 
   3   2  13        7.30        6.94      1.05 o 
   4   2  13        2.34        3.80      1.14 o 
   5   2  13       97.36       90.55      3.22 o 
   6   2  13       54.61       54.68      2.87 o 
   7   2  13       10.81       10.25      1.74 o 
   8   2  13        5.45       10.31      1.81 o 
   9   2  13      136.08      137.61      4.45 o 
  10   2  13       10.13        8.50      1.91 o 
  11   2  13       48.08       58.28      4.13 o 
 -14   3  13       27.97       25.84      3.60 o 
 -13   3  13        0.05       -1.23      1.71 o 
 -12   3  13       15.95       14.22      2.62 o 
 -11   3  13        1.40        2.03      1.75 o 
 -10   3  13       56.43       50.61      4.44 o 
  -9   3  13       16.51       23.65      3.48 o 
  -8   3  13       59.83       51.77      2.61 o 
  -7   3  13      232.11      224.31      5.23 o 
  -6   3  13     1130.15     1069.89     15.42 o 
  -5   3  13      451.94      445.24      7.48 o 
  -4   3  13     3249.80     3217.17     34.81 o 
  -3   3  13      875.67      860.62     10.87 o 
  -2   3  13       36.22       34.52      1.75 o 
  -1   3  13       69.07       63.19      3.42 o 
   0   3  13        6.70        0.67      0.59 o 
   1   3  13      200.91      210.44      4.02 o 
   2   3  13       34.87       32.33      2.24 o 
   3   3  13      210.19      203.12      4.07 o 
   4   3  13        0.41        1.41      1.03 o 
   5   3  13      116.43      106.32      3.14 o 
   6   3  13       10.01        5.50      1.43 o 
   7   3  13      148.52      150.43      4.32 o 
   8   3  13      449.13      455.46      8.31 o 
   9   3  13       79.42       85.58      3.73 o 
  10   3  13      143.48      146.05      4.77 o 
  11   3  13        4.76        0.31      1.98 o 
 -14   4  13       63.72       60.63      5.24 o 
 -13   4  13      253.85      233.85      8.42 o 
 -12   4  13       19.61       15.33      2.77 o 
 -11   4  13      130.91      131.05      5.67 o 
 -10   4  13      225.09      210.92      8.71 o 
  -9   4  13       41.56       36.63      2.85 o 
  -8   4  13      129.72      139.38      9.50 o 
  -7   4  13       55.77       52.52      2.99 o 
  -6   4  13       72.88       62.22      2.33 o 
  -5   4  13      218.72      214.48      4.46 o 
  -4   4  13     1740.17     1671.28     19.17 o 
  -3   4  13      139.37      148.04      3.27 o 
  -2   4  13       14.07       11.69      1.22 o 
  -1   4  13      391.11      354.74      5.29 o 
   0   4  13        0.22        3.20      1.14 o 
   1   4  13       27.75       21.83      1.39 o 
   2   4  13       22.98       23.00      2.66 o 
   3   4  13       87.93       88.34      2.69 o 
   4   4  13       33.09       32.50      1.99 o 
   5   4  13       35.98       31.69      2.08 o 
   6   4  13      117.31      116.49      3.74 o 
   7   4  13      132.61      130.58      4.10 o 
   8   4  13       40.40       41.15      2.87 o 
   9   4  13       63.68       68.77      3.71 o 
  10   4  13        3.67        5.58      2.23 o 
 -13   5  13      416.21      434.74     12.32 o 
 -12   5  13        7.65        9.75      2.47 o 
 -11   5  13       88.52       93.21      4.89 o 
 -10   5  13      134.58      121.90      6.71 o 
  -9   5  13        2.19        4.21      2.27 o 
  -8   5  13       18.30       20.03      2.35 o 
  -7   5  13      106.56      112.05      4.38 o 
  -6   5  13      534.88      516.13     12.98 o 
  -5   5  13       98.37       92.90      9.75 o 
  -4   5  13        1.90        2.94      1.89 o 
  -3   5  13      198.18      191.27      3.85 o 
  -2   5  13      243.86      230.16      3.98 o 
  -1   5  13      208.58      192.19      3.06 o 
   0   5  13       44.31       34.10      1.66 o 
   1   5  13        0.19        1.27      1.39 o 
   2   5  13      138.02      121.16      2.90 o 
   3   5  13      750.34      727.76      9.56 o 
   4   5  13        8.66        4.84      1.19 o 
   5   5  13        8.22        7.36      1.39 o 
   6   5  13       27.56       21.56      2.15 o 
   7   5  13       21.86       22.51      2.20 o 
   8   5  13       12.57       12.02      1.94 o 
   9   5  13       87.40       89.83      3.83 o 
  10   5  13      217.28      243.87      9.56 o 
 -13   6  13       49.19       49.21      5.55 o 
 -12   6  13      253.83      245.23      8.65 o 
 -11   6  13      113.24      118.18      5.64 o 
 -10   6  13        0.39        2.39      2.28 o 
  -9   6  13       10.45       12.73      3.06 o 
  -8   6  13      107.84      115.58      4.83 o 
  -7   6  13        0.01        0.32      1.41 o 
  -6   6  13        5.77        6.68      1.44 o 
  -5   6  13       18.75       16.46      2.10 o 
  -4   6  13       10.36       10.61      1.49 o 
  -3   6  13      122.06      130.01      3.08 o 
  -2   6  13      504.82      506.10      7.55 o 
  -1   6  13       83.93       73.97      3.13 o 
   0   6  13       21.96       23.14      1.66 o 
   1   6  13       51.22       42.11      2.19 o 
   2   6  13      174.66      168.88      3.71 o 
   3   6  13        9.38        7.09      1.21 o 
   4   6  13      222.78      201.69      4.35 o 
   5   6  13        5.78        4.75      1.92 o 
   6   6  13       24.04       24.16      2.23 o 
   7   6  13       14.83       12.71      1.93 o 
   8   6  13       45.60       45.26      3.04 o 
   9   6  13       14.34       13.87      2.13 o 
  10   6  13       86.97       79.31      4.74 o 
 -12   7  13        2.16        2.24      3.04 o 
 -11   7  13      128.83      117.32      5.77 o 
 -10   7  13       86.89       76.35      5.73 o 
  -9   7  13        3.93        5.49      2.57 o 
  -8   7  13        4.53        2.73      2.18 o 
  -7   7  13      119.15      112.84      4.30 o 
  -6   7  13        8.55       10.85      1.83 o 
  -5   7  13      114.02      110.62      4.03 o 
  -4   7  13       84.87       86.01      2.99 o 
  -3   7  13      989.48      975.84     14.50 o 
  -2   7  13      406.22      385.79      7.24 o 
  -1   7  13        9.47       10.07      1.25 o 
   0   7  13        0.26       -0.63      1.09 o 
   1   7  13      161.42      158.50      4.39 o 
   2   7  13      513.60      470.28      7.76 o 
   3   7  13       80.21       68.84      2.68 o 
   4   7  13        8.65        8.25      1.42 o 
   5   7  13        3.39        3.35      1.25 o 
   6   7  13       14.82       11.72      1.78 o 
   7   7  13        8.17        6.42      1.72 o 
   8   7  13       84.29       80.96      4.30 o 
   9   7  13      130.68      139.94      6.14 o 
 -12   8  13      197.38      184.40      9.23 o 
 -11   8  13       38.90       37.34      5.03 o 
 -10   8  13        6.27       12.71      4.67 o 
  -9   8  13        3.31        6.30      2.65 o 
  -8   8  13       64.92       69.28      4.25 o 
  -7   8  13        0.96        0.18      1.10 o 
  -6   8  13       39.03       38.58      2.87 o 
  -5   8  13       14.45       15.96      2.09 o 
  -4   8  13       76.93       72.21      4.53 o 
  -3   8  13      104.37       88.19      3.24 o 
  -2   8  13       66.57       57.25      2.71 o 
  -1   8  13        5.40        2.27      1.39 o 
   0   8  13        3.33        2.56      1.40 o 
   1   8  13      163.50      159.39      5.30 o 
   2   8  13      220.03      205.94      5.33 o 
   3   8  13       37.53       38.03      2.78 o 
   4   8  13      126.07      123.83      4.30 o 
   5   8  13       52.29       48.28      2.90 o 
   6   8  13        0.57       -1.30      1.73 o 
   7   8  13       40.57       39.98      3.79 o 
   8   8  13       86.82       91.22      6.49 o 
 -11   9  13       71.19       70.05      6.19 o 
 -10   9  13       49.98       51.68      5.50 o 
  -9   9  13      112.99      108.43      9.18 o 
  -8   9  13       66.14       64.97      6.08 o 
  -7   9  13      201.06      192.20      5.65 o 
  -6   9  13       34.65       28.69      2.74 o 
  -5   9  13      242.23      240.04      6.80 o 
  -4   9  13      254.35      261.36      7.08 o 
  -3   9  13       82.82       77.12      3.20 o 
  -2   9  13       32.55       30.51      2.38 o 
  -1   9  13        0.09       -0.70      1.22 o 
   0   9  13       53.07       63.69      3.76 o 
   1   9  13       48.86       46.16      3.94 o 
   2   9  13       97.25       87.99      5.50 o 
   3   9  13       43.09       43.90      3.52 o 
   4   9  13       53.96       52.23      4.87 o 
   5   9  13       15.31       13.15      3.02 o 
   6   9  13       78.64       77.81      5.68 o 
   7   9  13       34.75       35.50      8.03 o 
 -10  10  13       55.16       61.18      5.71 o 
  -9  10  13        0.02       -1.91      2.87 o 
  -8  10  13       25.82       24.78      5.66 o 
  -7  10  13        0.08        1.32      1.85 o 
  -6  10  13        0.48        2.39      2.76 o 
  -5  10  13        6.49        6.89      2.35 o 
  -4  10  13       71.17       73.61      3.75 o 
  -3  10  13       22.98       25.36      2.31 o 
  -2  10  13       40.93       42.29      3.30 o 
  -1  10  13      178.35      174.42      5.76 o 
   0  10  13      105.49      103.87      4.75 o 
   1  10  13      165.35      167.71      7.17 o 
   2  10  13      104.08       99.94      5.80 o 
   3  10  13        3.62        5.61      3.81 o 
   4  10  13        0.01        0.98      2.16 o 
   5  10  13       21.67       22.61      3.76 o 
   6  10  13        1.79       -2.15      2.25 o 
  -9  11  13        0.75       -2.73      2.73 o 
  -8  11  13       61.54       64.57      8.58 o 
  -7  11  13        2.49        1.55      1.91 o 
  -6  11  13       54.15       52.57      4.92 o 
  -5  11  13       52.48       45.01      4.36 o 
  -4  11  13       78.20       73.81      5.11 o 
  -3  11  13        9.30        6.36      2.93 o 
  -2  11  13       45.73       35.41      5.74 o 
  -1  11  13       63.90       54.92      4.85 o 
   0  11  13        0.03        2.07      2.01 o 
   1  11  13      129.49      145.43     12.63 o 
   2  11  13        1.15        1.35      2.33 o 
   3  11  13      138.42      146.48      7.27 o 
   4  11  13        2.13        0.68      2.42 o 
   5  11  13      205.36      207.47      8.89 o 
  -7  12  13       11.27       11.65      2.91 o 
  -6  12  13       20.88       21.77      4.77 o 
  -5  12  13       10.74       11.47      3.62 o 
  -4  12  13       27.83       29.94      5.43 o 
  -3  12  13       18.43        5.73      3.25 o 
  -2  12  13       53.44       56.94      5.03 o 
  -1  12  13        0.00        2.19      2.12 o 
   0  12  13        2.87        2.29      2.25 o 
   1  12  13       35.28       32.00      4.25 o 
   2  12  13       67.71       67.95      5.89 o 
   3  12  13       10.75        8.56      4.34 o 
  -4  13  13       50.45       51.19      7.22 o 
  -3  13  13       51.09       54.68      7.58 o 
  -2  13  13       28.38       28.56      4.00 o 
  -1  13  13       82.70       83.84      5.54 o 
   0  13  13       43.62       41.21      4.73 o 
   1  13  13       20.57       20.57      4.19 o 
 -14   0  14      368.09      381.97     13.35 o 
 -13   0  14       99.78      103.53      6.40 o 
 -12   0  14      284.25      278.47     12.36 o 
 -11   0  14       41.24       50.11      4.48 o 
 -10   0  14       20.37       23.78      3.23 o 
  -9   0  14     1520.56     1443.17     42.20 o 
  -8   0  14      554.90      533.45     13.94 o 
  -7   0  14      784.39      738.30     17.50 o 
  -6   0  14      725.94      672.89     22.18 o 
  -5   0  14      404.61      367.75      9.11 o 
  -4   0  14      498.37      479.30     13.66 o 
  -3   0  14       67.79       64.58      3.51 o 
  -2   0  14       33.92       34.52      2.96 o 
  -1   0  14      179.81      156.58      5.59 o 
   0   0  14      517.78      443.35     12.37 o 
   1   0  14      612.98      579.67     11.23 o 
   2   0  14      823.85      750.62     13.80 o 
   3   0  14      557.95      523.53     10.77 o 
   4   0  14        3.94        5.28      1.63 o 
   5   0  14      141.99      134.15     10.43 o 
   6   0  14        0.57        0.12      2.84 o 
   7   0  14        0.88        2.32      2.08 o 
   8   0  14       40.42       34.95      4.33 o 
   9   0  14        6.98        8.67      2.24 o 
  10   0  14      127.00      134.86      5.95 o 
 -14   1  14       15.91       18.01      3.12 o 
 -13   1  14      640.73      652.32     13.06 o 
 -12   1  14      125.09      123.85      4.69 o 
 -11   1  14        1.56        3.24      1.38 o 
 -10   1  14       62.96       63.04      3.60 o 
  -9   1  14      135.99      135.87      4.99 o 
  -8   1  14        0.70       -0.13      1.46 o 
  -7   1  14       60.03       57.69      2.49 o 
  -6   1  14        1.21        3.18      1.83 o 
  -5   1  14      597.27      527.01      8.38 o 
  -4   1  14      223.98      199.25      4.38 o 
  -3   1  14      335.45      317.23      5.96 o 
  -2   1  14        1.04        2.79      0.96 o 
  -1   1  14      259.63      270.40      4.77 o 
   0   1  14     1666.98     1399.62     17.20 o 
   1   1  14       23.74       42.77      2.17 o 
   2   1  14      118.06      105.62      2.92 o 
   3   1  14       11.85        8.63      1.20 o 
   4   1  14       59.76       56.18      2.59 o 
   5   1  14       31.54       40.15      2.84 o 
   6   1  14        4.42        5.21      1.63 o 
   7   1  14        2.96        1.84      1.72 o 
   8   1  14       37.78       35.00      3.54 o 
   9   1  14      226.86      220.66      5.70 o 
  10   1  14      266.64      266.23      6.48 o 
 -14   2  14        3.29        0.94      2.05 o 
 -13   2  14       13.04       10.00      2.71 o 
 -12   2  14        3.05        2.63      1.80 o 
 -11   2  14        1.87        1.51      1.26 o 
 -10   2  14       29.44       33.69      3.29 o 
  -9   2  14      107.20      109.40      3.81 o 
  -8   2  14       47.89       48.32      2.62 o 
  -7   2  14      609.66      565.14     11.40 o 
  -6   2  14      917.16      847.97     19.03 o 
  -5   2  14       38.92       37.76      2.47 o 
  -4   2  14      193.27      202.00      4.45 o 
  -3   2  14      766.62      732.55     11.01 o 
  -2   2  14      427.51      427.98      7.43 o 
  -1   2  14       63.37       56.62      2.26 o 
   0   2  14      943.81      948.49     12.49 o 
   1   2  14      920.84      839.81     10.52 o 
   2   2  14      449.44      405.78      6.31 o 
   3   2  14       72.26       75.73      2.57 o 
   4   2  14        1.51        2.28      1.13 o 
   5   2  14        0.44        2.47      1.17 o 
   6   2  14        7.32        5.75      1.43 o 
   7   2  14        5.73        4.64      1.49 o 
   8   2  14       54.28       52.51      3.88 o 
   9   2  14        9.42       10.54      2.56 o 
  10   2  14       52.00       58.96      3.56 o 
 -14   3  14       83.20       83.35      5.24 o 
 -13   3  14        2.16        0.60      1.87 o 
 -12   3  14        4.00        4.36      2.10 o 
 -11   3  14        8.68        5.73      2.36 o 
 -10   3  14        4.07        1.84      2.00 o 
  -9   3  14        0.19        1.90      1.23 o 
  -8   3  14       96.12       91.90      4.53 o 
  -7   3  14       61.12       64.72      6.02 o 
  -6   3  14        2.58        7.17      1.06 o 
  -5   3  14        1.57        3.94      1.23 o 
  -4   3  14     1082.53      971.49     12.12 o 
  -3   3  14        0.27        0.09      1.18 o 
  -2   3  14      168.88      158.21      3.49 o 
  -1   3  14      425.40      432.01      6.83 o 
   0   3  14      158.14      155.31      3.84 o 
   1   3  14       26.45       21.63      2.61 o 
   2   3  14        9.39        5.71      0.97 o 
   3   3  14        0.15        0.06      0.81 o 
   4   3  14        6.81        4.21      1.15 o 
   5   3  14      169.33      166.65      4.04 o 
   6   3  14        0.27        1.64      1.28 o 
   7   3  14        5.56        6.10      1.58 o 
   8   3  14       89.58       90.63      4.01 o 
   9   3  14      332.71      357.71      7.54 o 
  10   3  14       36.29       32.78      2.84 o 
 -14   4  14       23.76       33.00      4.97 o 
 -13   4  14       11.21       13.24      2.90 o 
 -12   4  14       89.91       94.79      5.16 o 
 -11   4  14       79.47       74.55      5.52 o 
 -10   4  14       57.67       62.01      5.89 o 
  -9   4  14        0.44        1.73      2.49 o 
  -8   4  14      229.40      223.11     12.54 o 
  -7   4  14       74.54       77.53      4.02 o 
  -6   4  14        0.66        1.00      0.93 o 
  -5   4  14      131.63      117.52      6.35 o 
  -4   4  14      215.47      214.12      4.10 o 
  -3   4  14       22.47       17.84      1.38 o 
  -2   4  14        0.10        0.42      0.74 o 
  -1   4  14      361.73      312.70      4.99 o 
   0   4  14       31.08       37.23      1.78 o 
   1   4  14      341.46      330.52      5.04 o 
   2   4  14       57.68       51.46      2.24 o 
   3   4  14        1.34        0.96      0.93 o 
   4   4  14       57.33       62.00      2.52 o 
   5   4  14       30.02       28.57      2.10 o 
   6   4  14        3.88        1.73      1.52 o 
   7   4  14      104.86      104.44      3.84 o 
   8   4  14       17.75       14.68      2.37 o 
   9   4  14       72.94       76.55      3.87 o 
  10   4  14      149.37      155.73      5.09 o 
 -13   5  14       13.20       11.37      2.79 o 
 -12   5  14      229.45      241.00      8.41 o 
 -11   5  14       80.16       79.66      5.79 o 
 -10   5  14       75.37       75.51      5.98 o 
  -9   5  14       16.20       21.80      3.29 o 
  -8   5  14        0.04        3.98      1.38 o 
  -7   5  14       27.57       22.33      4.17 o 
  -6   5  14        1.07        4.46      2.60 o 
  -5   5  14       37.62       43.01      2.35 o 
  -4   5  14       24.59       18.02      1.61 o 
  -3   5  14      232.64      248.31      5.17 o 
  -2   5  14        0.74        1.14      0.93 o 
  -1   5  14      105.65       81.88      2.05 o 
   0   5  14        8.73        1.38      0.88 o 
   1   5  14      229.86      216.21      4.58 o 
   2   5  14      114.42      106.05      4.16 o 
   3   5  14       54.51       51.21      2.68 o 
   4   5  14       20.66       21.79      1.82 o 
   5   5  14        4.06        4.30      1.55 o 
   6   5  14        8.88        8.01      1.68 o 
   7   5  14        7.99       11.88      1.99 o 
   8   5  14       58.25       55.56      3.38 o 
   9   5  14      172.81      179.79      5.34 o 
 -13   6  14        0.41        0.93      2.19 o 
 -12   6  14       30.62       33.08      3.89 o 
 -11   6  14       36.99       27.98      4.20 o 
 -10   6  14        1.10        0.07      2.09 o 
  -9   6  14        8.50        9.83      1.98 o 
  -8   6  14      100.29      103.00      4.68 o 
  -7   6  14      103.34      110.45      5.29 o 
  -6   6  14        1.40        1.76      1.40 o 
  -5   6  14      369.22      351.88      7.89 o 
  -4   6  14      675.52      705.08      9.74 o 
  -3   6  14      142.13      134.12      3.18 o 
  -2   6  14      143.79      132.29      3.21 o 
  -1   6  14       13.49       13.62      2.34 o 
   0   6  14       26.59       24.30      2.03 o 
   1   6  14      270.60      266.33      5.29 o 
   2   6  14      122.20      116.61      3.24 o 
   3   6  14       57.09       59.05      2.66 o 
   4   6  14      408.91      394.94      8.66 o 
   5   6  14       50.21       47.73      2.65 o 
   6   6  14       31.08       33.58      3.46 o 
   7   6  14        6.01        3.68      1.77 o 
   8   6  14        2.45        0.85      1.55 o 
   9   6  14        6.38        6.39      1.91 o 
 -12   7  14        0.13       -1.59      2.24 o 
 -11   7  14       51.46       50.91      5.81 o 
 -10   7  14      127.47      117.86      7.14 o 
  -9   7  14        0.64        1.02      1.57 o 
  -8   7  14       47.35       54.28      3.74 o 
  -7   7  14       39.69       34.83      2.57 o 
  -6   7  14      113.53      118.53      4.33 o 
  -5   7  14       13.40       15.25      2.15 o 
  -4   7  14      168.80      164.57      5.00 o 
  -3   7  14      149.88      144.13      3.97 o 
  -2   7  14        0.52        0.84      0.98 o 
  -1   7  14      184.28      173.81      4.62 o 
   0   7  14        0.25       -0.93      0.93 o 
   1   7  14      166.60      160.13      4.57 o 
   2   7  14        6.72        5.25      1.35 o 
   3   7  14      157.80      166.29      4.03 o 
   4   7  14        4.24        2.45      1.22 o 
   5   7  14      199.78      198.01      5.34 o 
   6   7  14        0.57       -1.29      1.29 o 
   7   7  14        5.62        6.65      1.77 o 
   8   7  14        0.99        0.37      1.58 o 
 -11   8  14        1.94        2.49      3.56 o 
 -10   8  14        1.67       -0.43      2.45 o 
  -9   8  14       25.33       24.22      4.10 o 
  -8   8  14       38.03       41.00      3.95 o 
  -7   8  14        0.54       -1.00      1.19 o 
  -6   8  14       61.83       63.64      3.51 o 
  -5   8  14       18.42       22.16      2.37 o 
  -4   8  14       87.99       92.31      3.95 o 
  -3   8  14        2.26        3.08      1.17 o 
  -2   8  14        6.21       10.63      1.56 o 
  -1   8  14        4.17        2.97      1.50 o 
   0   8  14       10.38       10.07      1.98 o 
   1   8  14       48.56       50.26      3.51 o 
   2   8  14       42.52       43.15      2.93 o 
   3   8  14        1.39        1.00      1.24 o 
   4   8  14        8.45       11.31      2.01 o 
   5   8  14        0.53       -0.27      1.49 o 
   6   8  14       30.91       29.38      3.41 o 
   7   8  14       34.38       38.43      4.47 o 
   8   8  14        0.26        1.67      2.08 o 
 -10   9  14        6.33        3.17      3.64 o 
  -9   9  14        1.10        2.82      3.24 o 
  -8   9  14      123.43      114.70     11.03 o 
  -7   9  14       11.69       14.68      2.09 o 
  -6   9  14       43.99       43.63      4.35 o 
  -5   9  14       12.89       10.70      2.02 o 
  -4   9  14      205.55      196.48      6.06 o 
  -3   9  14       76.11       71.17      3.16 o 
  -2   9  14      508.12      509.74      9.44 o 
  -1   9  14        6.37        3.40      1.64 o 
   0   9  14       48.87       45.80      3.47 o 
   1   9  14       80.34       81.35      4.11 o 
   2   9  14        8.94        8.68      1.82 o 
   3   9  14      349.76      370.71      9.52 o 
   4   9  14        8.63        7.78      3.46 o 
   5   9  14        9.98        8.40      2.77 o 
   6   9  14        7.13        5.60      2.85 o 
   7   9  14        2.59        1.62      2.65 o 
  -9  10  14       33.11       36.17      6.80 o 
  -8  10  14        1.34        2.19      3.38 o 
  -7  10  14      185.77      205.03      8.09 o 
  -6  10  14        3.87        2.97      1.99 o 
  -5  10  14       68.64       64.38      3.81 o 
  -4  10  14       41.70       42.18      3.21 o 
  -3  10  14      228.50      225.32      5.79 o 
  -2  10  14      104.82      101.10      6.12 o 
  -1  10  14       11.17       11.58      2.13 o 
   0  10  14       50.90       48.27      3.67 o 
   1  10  14        4.51        2.35      3.12 o 
   2  10  14      190.17      186.97      8.39 o 
   3  10  14       82.84       87.34      7.36 o 
   4  10  14       81.97       94.65      6.29 o 
   5  10  14        2.50        0.89      2.42 o 
   6  10  14        6.40       10.38      3.18 o 
  -8  11  14        0.31        0.49      3.20 o 
  -7  11  14        0.08        0.51      1.92 o 
  -6  11  14        9.48        8.19      4.07 o 
  -5  11  14       43.09       36.37      4.64 o 
  -4  11  14      101.66      100.53      9.49 o 
  -3  11  14        0.10       -0.10      1.95 o 
  -2  11  14        1.22        2.78      2.17 o 
  -1  11  14       18.42       22.95      6.94 o 
   0  11  14      138.38      136.63      6.72 o 
   1  11  14       53.22       53.49      5.09 o 
   2  11  14       10.82        8.60      4.51 o 
   3  11  14       16.69       13.76      3.36 o 
   4  11  14        3.82        3.04      2.57 o 
  -6  12  14        0.08        6.92      3.44 o 
  -5  12  14      108.66      100.93      8.21 o 
  -4  12  14      169.83      158.59     10.26 o 
  -3  12  14       37.90       48.01      6.94 o 
  -2  12  14      139.95      141.50      9.79 o 
  -1  12  14       35.38       31.46      5.61 o 
   0  12  14        0.65        1.40      2.22 o 
   1  12  14        1.32        2.58      2.52 o 
   2  12  14       50.99       54.13      5.49 o 
 -14   1  15      218.99      224.41      8.33 o 
 -13   1  15       45.63       53.58      3.85 o 
 -12   1  15       19.18       19.51      2.43 o 
 -11   1  15       72.90       73.39      3.53 o 
 -10   1  15        0.01       -0.57      1.28 o 
  -9   1  15       22.61       31.55      5.59 o 
  -8   1  15       21.78       23.66      2.41 o 
  -7   1  15      274.00      273.81      6.07 o 
  -6   1  15        7.31        4.77      3.37 o 
  -5   1  15        0.32        1.58      0.82 o 
  -4   1  15      234.11      215.82      4.74 o 
  -3   1  15        5.63        4.60      1.38 o 
  -2   1  15       44.56       36.92      2.27 o 
  -1   1  15       58.03       44.40      2.42 o 
   0   1  15       21.23       24.17      1.77 o 
   1   1  15      347.47      296.82      5.20 o 
   2   1  15        0.75        0.97      0.84 o 
   3   1  15      107.03      105.12      3.09 o 
   4   1  15       20.74       19.48      1.89 o 
   5   1  15        7.79        5.62      1.61 o 
   6   1  15       97.36      101.96      4.18 o 
   7   1  15        3.54        1.22      1.55 o 
   8   1  15        0.00        0.85      1.36 o 
   9   1  15        1.21        0.84      1.57 o 
  10   1  15       48.72       51.88      3.09 o 
 -14   2  15      372.26      413.22     12.08 o 
 -13   2  15      930.57      968.50     20.91 o 
 -12   2  15      271.56      291.13      9.03 o 
 -11   2  15        1.47        1.87      1.52 o 
 -10   2  15       78.87       83.08      4.21 o 
  -9   2  15       55.99       56.87      2.90 o 
  -8   2  15        0.07        3.41      1.29 o 
  -7   2  15       43.03       43.02      2.69 o 
  -6   2  15       99.52       99.26      3.61 o 
  -5   2  15       52.57       50.54      2.72 o 
  -4   2  15        7.69        6.06      1.12 o 
  -3   2  15       98.33       79.36      2.83 o 
  -2   2  15        6.34       12.79      1.49 o 
  -1   2  15      132.55       94.18      2.91 o 
   0   2  15     1950.59     1652.67     20.08 o 
   1   2  15       45.48       30.96      3.15 o 
   2   2  15        2.50        1.85      0.96 o 
   3   2  15        1.45        0.83      0.94 o 
   4   2  15        9.58       10.70      1.55 o 
   5   2  15       19.26       22.09      2.33 o 
   6   2  15       14.80       13.15      1.86 o 
   7   2  15      146.52      144.66      4.52 o 
   8   2  15        1.35        0.84      1.53 o 
   9   2  15        0.44       -1.41      1.41 o 
  10   2  15        0.22        1.35      1.82 o 
 -13   3  15        0.00        2.09      2.12 o 
 -12   3  15        8.87       11.25      2.59 o 
 -11   3  15       37.04       32.74      4.24 o 
 -10   3  15      191.50      200.48      6.65 o 
  -9   3  15      270.88      251.52      7.38 o 
  -8   3  15       38.88       42.77      2.60 o 
  -7   3  15      210.97      220.85      6.00 o 
  -6   3  15        2.55        5.59      1.25 o 
  -5   3  15      154.18      149.28      4.65 o 
  -4   3  15      105.06      106.12      2.83 o 
  -3   3  15      360.58      373.08      6.07 o 
  -2   3  15       12.54       13.95      1.30 o 
  -1   3  15        2.24        1.84      1.07 o 
   0   3  15        9.81       17.27      1.94 o 
   1   3  15        7.15        4.40      1.24 o 
   2   3  15      212.61      205.31      3.95 o 
   3   3  15      111.42      109.31      3.17 o 
   4   3  15      245.77      243.12      4.94 o 
   5   3  15       52.02       62.45      2.84 o 
   6   3  15        1.44        1.10      1.29 o 
   7   3  15       34.38       32.57      2.63 o 
   8   3  15      119.77      112.46      4.20 o 
   9   3  15      129.34      123.03      5.01 o 
 -13   4  15        9.11        9.23      2.70 o 
 -12   4  15       90.37       95.84      5.24 o 
 -11   4  15      188.18      191.33      8.74 o 
 -10   4  15        0.89        1.67      2.29 o 
  -9   4  15        4.04        3.42      2.18 o 
  -8   4  15        1.59        4.14      1.64 o 
  -7   4  15       74.05       94.57      4.45 o 
  -6   4  15      111.61      112.82      3.70 o 
  -5   4  15        0.56       -0.17      0.98 o 
  -4   4  15       12.71       12.40      1.28 o 
  -3   4  15        4.87        8.35      1.25 o 
  -2   4  15      284.64      228.70      4.14 o 
  -1   4  15       58.72       62.91      2.55 o 
   0   4  15       91.53       84.66      2.58 o 
   1   4  15      106.15       98.48      2.67 o 
   2   4  15      382.02      340.91      5.80 o 
   3   4  15        0.02       -1.01      1.01 o 
   4   4  15       25.40       28.96      2.08 o 
   5   4  15       69.67       70.88      3.04 o 
   6   4  15       14.04       11.95      2.00 o 
   7   4  15      386.24      403.20      7.91 o 
   8   4  15       58.44       55.83      3.45 o 
   9   4  15       73.38       83.64      4.12 o 
 -13   5  15       52.76       51.21      4.73 o 
 -12   5  15      534.90      543.51     17.26 o 
 -11   5  15        0.29       -0.34      2.19 o 
 -10   5  15       26.98       32.08      3.97 o 
  -9   5  15        0.03        2.77      2.13 o 
  -8   5  15        5.77        4.94      1.58 o 
  -7   5  15      140.88      150.23      5.98 o 
  -6   5  15      326.67      342.41      7.70 o 
  -5   5  15       25.10       23.11      1.81 o 
  -4   5  15       35.62       34.52      2.19 o 
  -3   5  15      136.53      128.11      3.72 o 
  -2   5  15        0.28        3.31      1.69 o 
  -1   5  15     1148.88     1064.66     14.11 o 
   0   5  15      377.20      364.42      5.83 o 
   1   5  15       63.85       57.65      2.53 o 
   2   5  15        0.90        1.38      1.04 o 
   3   5  15       10.15       11.88      1.52 o 
   4   5  15       75.48       73.81      2.90 o 
   5   5  15        6.25        2.40      1.33 o 
   6   5  15        6.41        7.96      1.71 o 
   7   5  15        1.61        0.96      1.42 o 
   8   5  15        1.82       -0.89      2.28 o 
   9   5  15        1.32        2.41      1.82 o 
 -12   6  15       80.75       80.71      6.35 o 
 -11   6  15       78.23       67.91      6.05 o 
 -10   6  15       13.12       15.72      2.46 o 
  -9   6  15      138.61      155.48      6.59 o 
  -8   6  15       87.90       86.61      4.29 o 
  -7   6  15        1.29        6.34      3.84 o 
  -6   6  15        2.22        4.06      1.32 o 
  -5   6  15        0.07        0.86      1.79 o 
  -4   6  15      272.80      268.53      6.52 o 
  -3   6  15      355.00      330.54      5.69 o 
  -2   6  15      164.50      155.73      3.60 o 
  -1   6  15        5.10        1.53      1.12 o 
   0   6  15       18.25       16.71      2.18 o 
   1   6  15        9.24        8.14      1.37 o 
   2   6  15        5.24        6.36      1.28 o 
   3   6  15       44.95       47.66      2.99 o 
   4   6  15       16.95       18.01      1.84 o 
   5   6  15       76.01       73.41      3.16 o 
   6   6  15      216.26      218.27      6.57 o 
   7   6  15       76.84       81.14      3.82 o 
   8   6  15       52.74       52.04      4.27 o 
 -12   7  15       17.70       13.88      3.77 o 
 -11   7  15        8.20        9.85      3.28 o 
 -10   7  15       17.81       17.87      3.80 o 
  -9   7  15        3.21        3.87      1.81 o 
  -8   7  15      147.27      143.23      5.75 o 
  -7   7  15       95.32      105.04      5.40 o 
  -6   7  15        7.73        8.99      1.80 o 
  -5   7  15        0.00       -1.00      1.14 o 
  -4   7  15        1.98        0.79      1.24 o 
  -3   7  15      117.21      110.51      3.50 o 
  -2   7  15      378.85      373.98      6.50 o 
  -1   7  15        6.69        6.02      1.39 o 
   0   7  15       98.34       92.41      3.52 o 
   1   7  15        8.60       10.23      1.65 o 
   2   7  15       98.45       92.59      4.19 o 
   3   7  15        9.03        7.75      1.46 o 
   4   7  15      115.88      128.40      3.80 o 
   5   7  15       43.62       44.49      2.66 o 
   6   7  15       23.33       19.42      2.32 o 
   7   7  15        7.72        5.03      1.76 o 
   8   7  15       17.53       21.69      2.62 o 
 -11   8  15       77.88      105.02      9.71 o 
 -10   8  15        3.87        7.92      3.19 o 
  -9   8  15        3.05        2.56      2.51 o 
  -8   8  15       40.85       40.74      3.78 o 
  -7   8  15        6.79       10.41      1.98 o 
  -6   8  15        5.61        6.33      1.57 o 
  -5   8  15        0.08        3.08      1.78 o 
  -4   8  15       13.44       10.56      1.87 o 
  -3   8  15      159.98      154.44      4.42 o 
  -2   8  15      123.12      118.21      3.87 o 
  -1   8  15        9.72        6.03      1.75 o 
   0   8  15        1.09        0.49      1.48 o 
   1   8  15      309.27      291.76      7.83 o 
   2   8  15       25.28       24.02      2.19 o 
   3   8  15      200.01      192.10      4.97 o 
   4   8  15       44.86       47.32      2.97 o 
   5   8  15        0.03       -0.13      1.79 o 
   6   8  15       34.75       33.42      4.28 o 
   7   8  15       79.32       83.30      5.21 o 
 -10   9  15        5.00        2.20      3.40 o 
  -9   9  15       36.13       30.25      6.35 o 
  -8   9  15       26.79       27.98      3.33 o 
  -7   9  15        0.07        1.30      1.66 o 
  -6   9  15        0.42        1.48      1.51 o 
  -5   9  15        4.28        7.45      1.73 o 
  -4   9  15      404.61      410.28      9.62 o 
  -3   9  15       32.77       32.24      2.40 o 
  -2   9  15        0.24        0.72      1.96 o 
  -1   9  15       15.23       15.66      2.41 o 
   0   9  15       35.17       38.67      3.39 o 
   1   9  15        0.37        1.72      1.42 o 
   2   9  15       93.89      101.74      4.09 o 
   3   9  15       12.89       12.41      2.18 o 
   4   9  15      192.84      204.97      8.58 o 
   5   9  15        3.10        3.31      2.65 o 
   6   9  15        3.83        3.11      2.72 o 
  -9  10  15       11.40       14.44      5.10 o 
  -8  10  15       88.92       80.68      8.31 o 
  -7  10  15        2.05        1.66      1.76 o 
  -6  10  15       27.48       29.20      2.93 o 
  -5  10  15      181.50      170.93      8.49 o 
  -4  10  15       23.89       22.87      2.70 o 
  -3  10  15        0.27        1.10      1.53 o 
  -2  10  15      181.71      178.11      6.07 o 
  -1  10  15      205.51      210.34      6.66 o 
   0  10  15       80.84       80.14      4.34 o 
   1  10  15        4.62        4.72      2.41 o 
   2  10  15        7.84        6.02      2.62 o 
   3  10  15       74.69       73.75      6.82 o 
   4  10  15       63.80       60.10      9.17 o 
   5  10  15        0.44       -1.23      2.45 o 
  -7  11  15        2.80        2.31      2.13 o 
  -6  11  15       97.55      102.62      4.77 o 
  -5  11  15        7.17        9.23      1.95 o 
  -4  11  15      173.92      184.70      8.90 o 
  -3  11  15       92.98       93.59      4.46 o 
  -2  11  15        0.02       -1.49      3.77 o 
  -1  11  15       31.37       25.80      3.76 o 
   0  11  15        0.58        0.40      2.03 o 
   1  11  15        5.24        5.33      2.67 o 
   2  11  15      169.55      186.15      8.26 o 
   3  11  15        1.16        0.83      2.54 o 
  -4  12  15       77.24       62.93      7.78 o 
  -3  12  15       25.67       21.51      5.36 o 
  -2  12  15      211.03      228.28     12.84 o 
  -1  12  15        0.75       -0.83      2.22 o 
   0  12  15        1.98        2.01      2.35 o 
 -13   0  16      433.92      479.60     15.23 o 
 -12   0  16        6.24        5.97      2.44 o 
 -11   0  16      249.32      255.11      9.88 o 
 -10   0  16      107.41      101.88      8.20 o 
  -9   0  16      285.53      304.07     14.08 o 
  -8   0  16      111.98      124.74      5.65 o 
  -7   0  16       34.39       42.27      5.56 o 
  -6   0  16       24.93       30.77      4.69 o 
  -5   0  16        0.95        1.23      1.25 o 
  -4   0  16      147.40      141.92      5.40 o 
  -3   0  16       78.28       72.93      3.95 o 
  -2   0  16      478.98      443.82     11.29 o 
  -1   0  16        3.61        6.67      1.72 o 
   0   0  16      111.10       81.06      3.74 o 
   1   0  16       55.81       40.83      4.19 o 
   2   0  16      557.24      511.00     10.94 o 
   3   0  16        0.03       -0.13      1.86 o 
   4   0  16       14.07       20.06      2.59 o 
   5   0  16      521.52      540.22     14.62 o 
   6   0  16      416.66      409.38     12.56 o 
   7   0  16       10.24       11.02      3.11 o 
   8   0  16        2.51        1.81      2.56 o 
   9   0  16       68.62       70.05      4.98 o 
 -13   1  16      532.16      577.11     14.45 o 
 -12   1  16       13.20       17.06      2.39 o 
 -11   1  16        2.04        0.97      1.58 o 
 -10   1  16      215.95      220.82      6.99 o 
  -9   1  16       88.34       87.68      4.02 o 
  -8   1  16        7.13       11.66      2.30 o 
  -7   1  16       25.40       27.64      3.03 o 
  -6   1  16       63.17       66.07      4.28 o 
  -5   1  16      228.81      219.79      5.86 o 
  -4   1  16       53.24       57.15      3.79 o 
  -3   1  16       73.78       65.18      2.66 o 
  -2   1  16      100.84       78.01      2.95 o 
  -1   1  16       51.36       63.83      2.77 o 
   0   1  16     1062.26      926.52     11.64 o 
   1   1  16        8.13        9.57      1.31 o 
   2   1  16       45.29       37.42      2.18 o 
   3   1  16       87.46       77.82      2.80 o 
   4   1  16        2.73        3.47      1.34 o 
   5   1  16      128.74      134.91      4.73 o 
   6   1  16      110.42      108.10      4.47 o 
   7   1  16      102.01      106.70      4.04 o 
   8   1  16       14.81       15.13      2.20 o 
   9   1  16        0.11        1.41      1.64 o 
 -13   2  16        2.79        4.87      2.30 o 
 -12   2  16       11.08        8.61      2.35 o 
 -11   2  16        1.44        0.00      2.00 o 
 -10   2  16        6.06        5.18      1.38 o 
  -9   2  16        1.03        2.20      1.20 o 
  -8   2  16        5.41        6.05      1.63 o 
  -7   2  16       13.30       18.82      2.03 o 
  -6   2  16        4.36        2.07      1.11 o 
  -5   2  16        5.02        4.35      1.69 o 
  -4   2  16        3.20        2.16      0.90 o 
  -3   2  16       57.34       57.41      2.55 o 
  -2   2  16       13.25        8.75      1.39 o 
  -1   2  16       53.06       53.49      2.33 o 
   0   2  16        0.50        3.17      1.03 o 
   1   2  16       15.27       13.39      1.44 o 
   2   2  16       16.26       21.61      1.75 o 
   3   2  16       74.45       80.10      2.88 o 
   4   2  16      218.83      224.04      5.32 o 
   5   2  16        8.10        9.04      1.74 o 
   6   2  16        3.71        2.90      1.46 o 
   7   2  16       33.17       40.30      2.92 o 
   8   2  16       43.97       49.70      3.30 o 
   9   2  16        8.01        6.50      2.09 o 
 -13   3  16       69.89       71.39      4.92 o 
 -12   3  16       96.57       96.07      6.36 o 
 -11   3  16       26.85       25.53      3.92 o 
 -10   3  16        0.24        3.69      1.80 o 
  -9   3  16      221.21      241.07      7.24 o 
  -8   3  16       78.50       75.63      3.61 o 
  -7   3  16        0.81        1.78      2.04 o 
  -6   3  16       14.33        8.52      2.09 o 
  -5   3  16       23.55       25.05      2.32 o 
  -4   3  16       11.13       14.62      1.40 o 
  -3   3  16       13.82       11.38      1.31 o 
  -2   3  16        8.47        8.64      1.11 o 
  -1   3  16       79.86       62.19      2.26 o 
   0   3  16      124.02      119.36      3.14 o 
   1   3  16       33.24       29.75      1.79 o 
   2   3  16       46.90       52.14      2.36 o 
   3   3  16       26.76       25.13      1.92 o 
   4   3  16      195.96      216.27      4.77 o 
   5   3  16        3.04        1.12      1.21 o 
   6   3  16       15.31       14.67      2.02 o 
   7   3  16      103.04       93.25      3.88 o 
   8   3  16       16.25       17.82      2.49 o 
   9   3  16        4.85        3.35      1.89 o 
 -13   4  16      219.53      223.47      8.34 o 
 -12   4  16        0.06        0.04      3.02 o 
 -11   4  16       24.96       22.61      4.20 o 
 -10   4  16        5.88        5.73      1.82 o 
  -9   4  16       12.46       19.12      2.34 o 
  -8   4  16        1.74        2.02      2.27 o 
  -7   4  16       43.16       47.87      3.34 o 
  -6   4  16       36.27       40.67      4.41 o 
  -5   4  16        0.00        4.15      1.41 o 
  -4   4  16       46.46       39.10      2.11 o 
  -3   4  16        0.08       -0.29      0.72 o 
  -2   4  16       61.60       62.85      2.28 o 
  -1   4  16       51.42       50.31      2.62 o 
   0   4  16       20.82       17.06      1.53 o 
   1   4  16       82.50       74.82      2.45 o 
   2   4  16        4.23        4.09      1.15 o 
   3   4  16       33.92       38.94      2.33 o 
   4   4  16      367.04      380.52      6.66 o 
   5   4  16       88.08       86.89      3.29 o 
   6   4  16       47.92       42.92      2.95 o 
   7   4  16        7.32        3.10      1.66 o 
   8   4  16        3.07        2.26      1.66 o 
 -12   5  16      314.99      342.28     13.13 o 
 -11   5  16      101.10      111.36     11.29 o 
 -10   5  16      235.61      224.62      7.49 o 
  -9   5  16        8.99       13.53      2.94 o 
  -8   5  16       20.57       21.04      2.42 o 
  -7   5  16        4.23        6.92      4.08 o 
  -6   5  16       41.86       43.72      2.82 o 
  -5   5  16       14.78       14.64      2.43 o 
  -4   5  16       15.09       16.42      2.80 o 
  -3   5  16      116.41      116.87      3.65 o 
  -2   5  16       48.55       55.38      2.64 o 
  -1   5  16      163.04      150.98      3.51 o 
   0   5  16      243.02      232.31      4.55 o 
   1   5  16      100.32       90.56      2.92 o 
   2   5  16       59.63       51.73      2.56 o 
   3   5  16      316.02      304.84      5.75 o 
   4   5  16        2.42        2.86      1.26 o 
   5   5  16      319.09      313.41      6.15 o 
   6   5  16      158.70      166.24      4.96 o 
   7   5  16        0.73       -1.45      1.45 o 
   8   5  16        0.75       -1.42      1.42 o 
 -12   6  16       42.93       40.48      8.37 o 
 -11   6  16      261.45      273.53     11.37 o 
 -10   6  16        9.93       11.47      2.39 o 
  -9   6  16       19.44       22.13      2.80 o 
  -8   6  16      121.69      132.57      7.76 o 
  -7   6  16      193.56      200.15      7.46 o 
  -6   6  16      234.36      242.16      6.43 o 
  -5   6  16        0.29        1.86      1.19 o 
  -4   6  16       10.34       15.55      2.13 o 
  -3   6  16      130.33      134.73      4.04 o 
  -2   6  16       34.91       36.56      1.98 o 
  -1   6  16        2.55        0.21      1.07 o 
   0   6  16       74.49       73.13      3.79 o 
   1   6  16       76.40       74.56      2.74 o 
   2   6  16        8.83        9.14      1.45 o 
   3   6  16       37.19       40.96      2.48 o 
   4   6  16      780.86      787.16     11.00 o 
   5   6  16       20.09       16.60      1.94 o 
   6   6  16        1.93        3.61      1.71 o 
   7   6  16       83.14       79.65      3.91 o 
 -11   7  16      199.07      191.97     14.52 o 
 -10   7  16      140.46      145.37      6.77 o 
  -9   7  16       24.46       22.89      2.96 o 
  -8   7  16       26.44       30.99      4.32 o 
  -7   7  16      445.05      478.94     13.68 o 
  -6   7  16        6.47        9.81      2.09 o 
  -5   7  16        8.26       12.40      2.21 o 
  -4   7  16        2.52        0.96      1.24 o 
  -3   7  16      116.32      122.18      3.73 o 
  -2   7  16        7.98       10.38      1.60 o 
  -1   7  16        2.98        3.42      1.52 o 
   0   7  16       50.77       43.82      2.90 o 
   1   7  16       37.20       25.57      2.13 o 
   2   7  16      146.20      135.72      4.12 o 
   3   7  16        6.55        6.57      1.59 o 
   4   7  16      249.96      266.73      5.64 o 
   5   7  16       15.12       15.68      1.94 o 
   6   7  16      138.55      145.34      4.76 o 
   7   7  16       31.86       29.80      2.83 o 
 -10   8  16        2.52        6.04      3.02 o 
  -9   8  16        1.44       -1.47      1.69 o 
  -8   8  16       28.02       33.21      3.51 o 
  -7   8  16       80.97       84.25      5.11 o 
  -6   8  16      340.20      342.80      8.60 o 
  -5   8  16       66.37       68.15      4.66 o 
  -4   8  16      226.25      220.76      6.35 o 
  -3   8  16      101.53      101.96      3.65 o 
  -2   8  16       12.02        9.84      3.17 o 
  -1   8  16       19.77       14.18      2.24 o 
   0   8  16        1.98       -0.08      1.82 o 
   1   8  16      157.51      158.57      4.45 o 
   2   8  16      241.41      247.73      5.76 o 
   3   8  16       55.47       50.76      3.04 o 
   4   8  16        8.91        7.27      1.72 o 
   5   8  16       40.51       39.63      3.00 o 
   6   8  16       55.34       53.57      4.39 o 
  -9   9  16       87.63      105.45      5.57 o 
  -8   9  16        0.03        2.39      1.90 o 
  -7   9  16       25.81       26.34      3.19 o 
  -6   9  16      166.15      174.08      5.90 o 
  -5   9  16       65.98       60.26      3.59 o 
  -4   9  16      116.02      117.06      4.70 o 
  -3   9  16       12.84       12.49      2.91 o 
  -2   9  16       40.06       37.99      3.32 o 
  -1   9  16      332.87      350.81      8.90 o 
   0   9  16        9.48       11.70      2.33 o 
   1   9  16      133.39      137.21      4.75 o 
   2   9  16      293.94      294.55      7.21 o 
   3   9  16        1.01        2.02      1.65 o 
   4   9  16        3.02        1.83      2.42 o 
   5   9  16        0.03       -2.34      2.34 o 
  -8  10  16      143.76      141.83     12.15 o 
  -7  10  16       29.44       29.99      5.95 o 
  -6  10  16        0.02        7.36      4.79 o 
  -5  10  16      649.38      662.01     14.02 o 
  -4  10  16      119.58      113.45      4.78 o 
  -3  10  16       12.26       12.89      2.11 o 
  -2  10  16       46.03       45.25      3.73 o 
  -1  10  16       41.62       44.92      3.74 o 
   0  10  16       80.02       79.10      4.47 o 
   1  10  16       17.06       21.40      2.90 o 
   2  10  16       16.57       21.50      4.65 o 
   3  10  16      216.80      236.52      9.54 o 
   4  10  16       11.20        7.36      3.12 o 
  -6  11  16       88.17       92.61      6.17 o 
  -5  11  16        5.74        8.92      3.09 o 
  -4  11  16      308.73      320.90      8.86 o 
  -3  11  16       56.28       50.24      4.95 o 
  -2  11  16       28.60       24.78      5.71 o 
  -1  11  16        0.00        1.65      2.28 o 
   0  11  16        0.00       -2.07      2.07 o 
   1  11  16       21.71       22.35      3.80 o 
   2  11  16       25.44       27.41      4.29 o 
 -13   1  17       88.35       91.28      5.21 o 
 -12   1  17        0.40        0.42      1.56 o 
 -11   1  17        0.69        1.24      1.72 o 
 -10   1  17        2.70        2.56      1.90 o 
  -9   1  17       32.24       39.53      4.41 o 
  -8   1  17       56.82       69.09      3.32 o 
  -7   1  17        0.62       -0.07      1.57 o 
  -6   1  17        4.27        3.12      1.75 o 
  -5   1  17        4.41        2.37      1.20 o 
  -4   1  17       24.13       30.49      2.19 o 
  -3   1  17        2.14        1.74      0.97 o 
  -2   1  17        0.40       -0.55      0.86 o 
  -1   1  17       59.63       65.89      2.66 o 
   0   1  17       33.04       31.46      1.97 o 
   1   1  17      234.26      233.22      4.78 o 
   2   1  17      175.28      162.34      4.02 o 
   3   1  17        1.15        1.85      1.12 o 
   4   1  17       38.64       43.75      2.82 o 
   5   1  17      347.85      353.38      9.27 o 
   6   1  17        0.34        2.34      1.63 o 
   7   1  17        0.15       -0.95      1.43 o 
   8   1  17        1.38        0.55      1.88 o 
 -13   2  17       86.42       86.83      7.15 o 
 -12   2  17        1.99        0.34      2.36 o 
 -11   2  17        0.47       -1.30      1.92 o 
 -10   2  17       45.47       54.74      6.06 o 
  -9   2  17       11.25       13.86      1.98 o 
  -8   2  17        9.29       11.72      1.93 o 
  -7   2  17       26.93       31.61      2.88 o 
  -6   2  17       41.99       41.57      2.60 o 
  -5   2  17       84.34       87.23      3.74 o 
  -4   2  17        9.82        9.59      1.40 o 
  -3   2  17      158.37      145.44      4.12 o 
  -2   2  17        3.58        1.27      0.99 o 
  -1   2  17        0.15       -0.50      0.86 o 
   0   2  17      256.97      248.90      4.88 o 
   1   2  17      162.42      153.22      3.80 o 
   2   2  17        5.41        3.89      1.19 o 
   3   2  17       16.98       16.64      1.73 o 
   4   2  17        0.39        0.00      1.17 o 
   5   2  17       99.81      101.77      3.82 o 
   6   2  17       39.93       38.37      2.87 o 
   7   2  17        4.21        3.20      1.66 o 
   8   2  17       42.75       38.05      3.70 o 
 -12   3  17       12.56       11.72      3.32 o 
 -11   3  17        2.92        4.70      2.49 o 
 -10   3  17        0.00        0.61      1.74 o 
  -9   3  17       61.39       73.27      3.85 o 
  -8   3  17       53.63       66.44      3.45 o 
  -7   3  17      210.31      224.18      6.24 o 
  -6   3  17       81.08       95.07      3.55 o 
  -5   3  17      155.37      148.06      4.93 o 
  -4   3  17       23.87       18.19      1.58 o 
  -3   3  17        4.25        3.12      1.21 o 
  -2   3  17        0.70       -0.50      0.77 o 
  -1   3  17       16.26       10.99      1.31 o 
   0   3  17        0.07        0.72      0.90 o 
   1   3  17       44.15       42.75      2.17 o 
   2   3  17       81.57       87.10      2.79 o 
   3   3  17       30.84       32.93      2.22 o 
   4   3  17      445.10      464.81      7.69 o 
   5   3  17       56.16       70.82      3.34 o 
   6   3  17        0.71        0.76      1.42 o 
   7   3  17      366.18      365.35      7.76 o 
   8   3  17       40.41       40.27      3.17 o 
 -12   4  17      165.33      190.92      9.32 o 
 -11   4  17        0.28        0.01      2.22 o 
 -10   4  17       11.91       17.90      2.91 o 
  -9   4  17        7.76       11.68      4.88 o 
  -8   4  17       67.90       82.26      7.23 o 
  -7   4  17       97.65      118.51      5.65 o 
  -6   4  17       27.27       30.15      3.52 o 
  -5   4  17       40.72       54.53      5.52 o 
  -4   4  17        6.01        4.47      1.44 o 
  -3   4  17      105.21       95.60      2.72 o 
  -2   4  17      205.40      191.82      4.01 o 
  -1   4  17      107.57      102.37      2.96 o 
   0   4  17       60.02       47.12      2.39 o 
   1   4  17       23.37       14.97      1.46 o 
   2   4  17       28.87       27.67      2.06 o 
   3   4  17       13.31        8.98      1.47 o 
   4   4  17      167.61      180.22      4.50 o 
   5   4  17       29.50       32.04      2.40 o 
   6   4  17      172.20      177.55      5.18 o 
   7   4  17       17.06       16.45      2.34 o 
   8   4  17      152.20      165.07      5.33 o 
 -12   5  17       28.49       29.12      4.60 o 
 -11   5  17       43.86       39.41      6.83 o 
 -10   5  17        1.35        1.19      2.45 o 
  -9   5  17       34.03       37.98      4.88 o 
  -8   5  17        8.91       13.60      3.74 o 
  -7   5  17      102.66      118.12      7.92 o 
  -6   5  17      227.56      226.23     17.01 o 
  -5   5  17      293.77      312.44      9.64 o 
  -4   5  17       76.20       77.46      4.60 o 
  -3   5  17       44.03       33.85      2.41 o 
  -2   5  17      280.22      266.05      5.34 o 
  -1   5  17       24.84       24.60      1.78 o 
   0   5  17      177.89      163.53      3.89 o 
   1   5  17        0.47        0.34      1.27 o 
   2   5  17       21.53       22.90      1.95 o 
   3   5  17       23.88       23.61      2.05 o 
   4   5  17       35.28       40.44      2.55 o 
   5   5  17       10.26        7.50      1.68 o 
   6   5  17       25.51       22.03      2.42 o 
   7   5  17      128.03      129.27      4.63 o 
 -11   6  17       10.60       15.12      3.72 o 
 -10   6  17        1.30        4.50      3.55 o 
  -9   6  17      126.92      136.18      6.39 o 
  -8   6  17       10.58       11.46      3.67 o 
  -7   6  17       10.12       13.86      5.31 o 
  -6   6  17       45.65       54.04      3.00 o 
  -5   6  17       33.59       36.16      2.48 o 
  -4   6  17       79.14       76.49      5.53 o 
  -3   6  17       18.32       17.36      2.93 o 
  -2   6  17       55.27       53.35      3.07 o 
  -1   6  17        7.03        3.96      1.36 o 
   0   6  17       39.90       32.18      2.55 o 
   1   6  17        2.28        1.60      1.16 o 
   2   6  17      142.29      136.48      3.83 o 
   3   6  17        6.75        6.34      1.47 o 
   4   6  17       40.41       40.31      2.66 o 
   5   6  17        2.11        2.74      1.40 o 
   6   6  17        3.47        4.64      1.86 o 
   7   6  17       36.70       37.48      3.15 o 
 -10   7  17       19.16       17.02      3.66 o 
  -9   7  17        1.21        3.28      3.29 o 
  -8   7  17      201.07      214.59      7.29 o 
  -7   7  17       50.91       51.86      4.26 o 
  -6   7  17        1.63        1.24      1.40 o 
  -5   7  17       81.52       81.92      3.89 o 
  -4   7  17       60.35       58.01      3.13 o 
  -3   7  17       14.66        8.57      1.52 o 
  -2   7  17       50.40       44.36      2.90 o 
  -1   7  17        7.61        5.03      1.48 o 
   0   7  17        2.94        0.69      1.48 o 
   1   7  17      126.55      115.18      3.82 o 
   2   7  17        9.37        7.68      1.58 o 
   3   7  17      259.77      263.17      6.11 o 
   4   7  17        0.87        1.53      1.54 o 
   5   7  17        3.81        2.61      1.48 o 
   6   7  17       91.79       87.61      4.16 o 
 -10   8  17       51.60       51.76      8.07 o 
  -9   8  17       30.43       35.54      4.75 o 
  -8   8  17       12.94       16.05      2.68 o 
  -7   8  17       36.51       31.51      3.73 o 
  -6   8  17      118.73      114.96      4.69 o 
  -5   8  17       22.61       24.72      2.52 o 
  -4   8  17       22.15       25.52      2.56 o 
  -3   8  17        3.98        0.93      1.42 o 
  -2   8  17      102.75      100.22      4.56 o 
  -1   8  17        7.95       10.37      2.12 o 
   0   8  17       90.38       85.58      5.90 o 
   1   8  17       12.62        8.13      1.69 o 
   2   8  17        0.71       -0.91      1.57 o 
   3   8  17        5.10        5.74      1.64 o 
   4   8  17        8.92        5.72      1.73 o 
   5   8  17        0.04        3.56      1.68 o 
  -8   9  17        0.05       -1.14      2.40 o 
  -7   9  17        6.04        5.26      2.93 o 
  -6   9  17       36.34       38.10      3.31 o 
  -5   9  17        2.61        7.52      2.78 o 
  -4   9  17       18.63       19.55      2.48 o 
  -3   9  17      180.69      175.91      5.83 o 
  -2   9  17       54.78       54.56      3.97 o 
  -1   9  17        0.04        0.76      1.67 o 
   0   9  17        4.25        0.75      1.67 o 
   1   9  17        5.80        5.21      2.38 o 
   2   9  17        8.07        5.17      1.83 o 
   3   9  17        0.79       -1.51      1.51 o 
   4   9  17       29.53       27.46      4.12 o 
  -7  10  17        0.58        1.27      2.22 o 
  -6  10  17       46.96       55.17      3.84 o 
  -5  10  17       30.33       28.60      3.01 o 
  -4  10  17       22.18       24.31      6.03 o 
  -3  10  17        5.34        8.57      2.96 o 
  -2  10  17        0.82        1.46      1.75 o 
  -1  10  17       14.49        8.64      2.23 o 
   0  10  17       30.59       26.88      3.20 o 
   1  10  17        4.33        4.21      2.10 o 
   2  10  17      157.95      152.54      7.65 o 
  -4  11  17       73.29       67.72      5.95 o 
  -3  11  17       91.86       92.29      5.95 o 
  -2  11  17        1.53        0.09      2.29 o 
  -1  11  17        0.26        4.25      2.52 o 
 -12   0  18        4.48        3.22      2.53 o 
 -11   0  18       29.74       34.61      6.26 o 
 -10   0  18      226.26      260.61     13.68 o 
  -9   0  18      564.22      616.06     20.11 o 
  -8   0  18       13.14       21.12      6.31 o 
  -7   0  18       42.29       46.85      3.76 o 
  -6   0  18      545.36      547.43     20.63 o 
  -5   0  18      416.98      391.78     16.27 o 
  -4   0  18       60.63       67.85      4.14 o 
  -3   0  18      132.62      142.82      5.91 o 
  -2   0  18      251.09      261.76      8.53 o 
  -1   0  18       32.30       29.18      2.80 o 
   0   0  18        3.26        2.90      1.55 o 
   1   0  18        3.22        0.68      1.47 o 
   2   0  18       91.72       84.05      4.33 o 
   3   0  18       17.70       25.72      2.94 o 
   4   0  18       12.18       19.32      3.41 o 
   5   0  18      798.56      815.03     20.13 o 
   6   0  18      286.90      268.35     14.04 o 
   7   0  18       34.93       34.52      4.79 o 
 -12   1  18        7.22        6.05      2.91 o 
 -11   1  18       18.65       17.80      3.93 o 
 -10   1  18        0.01       -0.04      1.83 o 
  -9   1  18        3.00        6.90      2.50 o 
  -8   1  18      106.62      112.27      4.02 o 
  -7   1  18       97.25       97.21      4.85 o 
  -6   1  18       48.85       57.95      8.02 o 
  -5   1  18       97.14       88.17      5.08 o 
  -4   1  18      659.31      682.50     11.15 o 
  -3   1  18        1.59        1.59      1.05 o 
  -2   1  18        2.10        2.04      1.11 o 
  -1   1  18       41.59       42.73      2.51 o 
   0   1  18       29.19       31.15      2.07 o 
   1   1  18       19.76       20.07      1.78 o 
   2   1  18       33.50       34.41      2.27 o 
   3   1  18       31.13       36.58      2.41 o 
   4   1  18        0.23        2.13      1.56 o 
   5   1  18       13.75       16.79      2.46 o 
   6   1  18       73.87       73.32      4.39 o 
   7   1  18       13.56       11.73      2.11 o 
 -12   2  18        2.15       -0.29      2.30 o 
 -11   2  18        0.06        0.13      2.16 o 
 -10   2  18        5.74        5.78      2.00 o 
  -9   2  18        0.16       -1.13      1.13 o 
  -8   2  18      151.33      157.52      5.39 o 
  -7   2  18       47.08       57.06      3.32 o 
  -6   2  18        2.37        2.10      1.68 o 
  -5   2  18       17.39       16.02      2.70 o 
  -4   2  18      108.62      106.55     12.09 o 
  -3   2  18       34.07       25.47      2.19 o 
  -2   2  18        3.94        4.62      1.18 o 
  -1   2  18        5.20        5.55      1.28 o 
   0   2  18      128.09      132.18      3.60 o 
   1   2  18       69.30       75.73      2.84 o 
   2   2  18       11.72        8.58      1.43 o 
   3   2  18      237.13      253.84      5.90 o 
   4   2  18      193.66      189.28      5.39 o 
   5   2  18       88.71       90.01      5.53 o 
   6   2  18       18.37       23.10      2.44 o 
   7   2  18        3.22        4.27      1.80 o 
 -12   3  18        5.04        3.09      2.54 o 
 -11   3  18       78.06       71.66      5.88 o 
 -10   3  18       29.10       34.62      4.96 o 
  -9   3  18      188.24      200.95     10.30 o 
  -8   3  18        0.28        0.33      1.64 o 
  -7   3  18        0.96        2.43      1.55 o 
  -6   3  18       23.88       29.36      2.24 o 
  -5   3  18        7.50        8.83      2.39 o 
  -4   3  18        0.61        0.06      1.20 o 
  -3   3  18       55.41       58.52      2.44 o 
  -2   3  18        0.02        1.04      0.91 o 
  -1   3  18       55.61       52.74      2.51 o 
   0   3  18        4.42        5.26      1.14 o 
   1   3  18       28.25       31.64      1.97 o 
   2   3  18       54.49       56.13      2.64 o 
   3   3  18       13.22       13.39      1.96 o 
   4   3  18       12.87        9.68      1.62 o 
   5   3  18      168.56      168.67      4.98 o 
   6   3  18       61.96       64.65      3.68 o 
   7   3  18       20.04       22.90      2.58 o 
 -12   4  18       49.01       54.21      8.35 o 
 -11   4  18        8.57        7.78      2.14 o 
 -10   4  18       97.77      115.36      5.18 o 
  -9   4  18        2.00        4.04      2.20 o 
  -8   4  18      131.88      140.05      5.66 o 
  -7   4  18        2.58       17.07      9.62 o 
  -6   4  18      115.47      125.53      7.51 o 
  -5   4  18        2.40        2.30      1.79 o 
  -4   4  18      194.05      196.56      6.02 o 
  -3   4  18       53.60       63.44      2.40 o 
  -2   4  18        4.91        6.95      1.19 o 
  -1   4  18        3.08        3.56      1.09 o 
   0   4  18       22.55       20.42      1.75 o 
   1   4  18        0.01       -0.91      0.91 o 
   2   4  18       10.94        7.87      1.48 o 
   3   4  18       31.94       33.78      2.38 o 
   4   4  18       59.27       73.28      3.41 o 
   5   4  18       14.02       13.96      1.87 o 
   6   4  18        1.22        2.15      1.64 o 
   7   4  18        3.64        2.18      1.80 o 
 -11   5  18        4.81        5.41      4.31 o 
 -10   5  18        1.16       -1.91      2.31 o 
  -9   5  18       14.90       18.39      4.68 o 
  -8   5  18      159.36      157.07      5.69 o 
  -7   5  18      479.69      527.63     22.09 o 
  -6   5  18      113.51      127.35      5.02 o 
  -5   5  18      100.93      107.95      5.58 o 
  -4   5  18       31.93       39.22      3.97 o 
  -3   5  18        1.53        3.65      1.37 o 
  -2   5  18      119.36      112.19      3.89 o 
  -1   5  18       87.96       90.01      2.95 o 
   0   5  18       37.39       40.73      2.34 o 
   1   5  18       73.29       71.54      2.90 o 
   2   5  18        6.38        5.85      1.40 o 
   3   5  18        2.11        0.83      1.14 o 
   4   5  18      160.67      163.71      4.47 o 
   5   5  18        0.17       -1.05      1.25 o 
   6   5  18        9.65        6.79      1.97 o 
 -10   6  18       52.89       60.05      5.41 o 
  -9   6  18       10.45       14.70      4.39 o 
  -8   6  18      447.88      470.52     12.82 o 
  -7   6  18       33.98       42.88      3.57 o 
  -6   6  18      117.18      127.54      5.42 o 
  -5   6  18       60.43       65.16      3.07 o 
  -4   6  18        2.49        3.31      3.32 o 
  -3   6  18       16.45       15.65      2.29 o 
  -2   6  18      132.91      127.59      4.24 o 
  -1   6  18       66.82       70.40      3.32 o 
   0   6  18       23.87       26.35      2.46 o 
   1   6  18        2.27        3.57      1.40 o 
   2   6  18        3.28        3.19      1.34 o 
   3   6  18       19.89       19.48      2.37 o 
   4   6  18      115.75      121.32      3.93 o 
   5   6  18       12.08        8.08      1.82 o 
   6   6  18       24.81       24.35      2.69 o 
 -10   7  18        5.19        8.75      2.56 o 
  -9   7  18        6.42        7.85      2.35 o 
  -8   7  18      112.85      120.72      5.38 o 
  -7   7  18      149.62      159.96      6.93 o 
  -6   7  18      247.76      274.86     10.27 o 
  -5   7  18       15.11       14.01      2.20 o 
  -4   7  18        0.51        0.88      1.69 o 
  -3   7  18       40.41       41.18      4.28 o 
  -2   7  18        0.31       -0.10      1.29 o 
  -1   7  18        0.46       -0.92      1.31 o 
   0   7  18      238.65      219.12      7.34 o 
   1   7  18      120.50      126.70      4.13 o 
   2   7  18       30.54       35.91      2.72 o 
   3   7  18      104.95       99.47      3.87 o 
   4   7  18       10.90        6.72      1.83 o 
   5   7  18        4.89        4.58      1.82 o 
  -9   8  18        3.78        5.50      2.16 o 
  -8   8  18        3.16        6.39      2.18 o 
  -7   8  18       79.07       86.75      5.25 o 
  -6   8  18        0.00        1.96      2.46 o 
  -5   8  18      373.84      394.84      9.48 o 
  -4   8  18        3.00        2.01      1.48 o 
  -3   8  18        6.64        6.11      2.27 o 
  -2   8  18       19.21       12.52      2.31 o 
  -1   8  18       48.62       50.00      3.95 o 
   0   8  18        1.73        0.57      1.31 o 
   1   8  18        0.17       -1.18      1.18 o 
   2   8  18        7.22        6.63      1.75 o 
   3   8  18        5.50        4.56      1.65 o 
   4   8  18       62.13       62.32      3.66 o 
  -7   9  18        0.66        0.39      2.49 o 
  -6   9  18        9.40       11.88      2.16 o 
  -5   9  18      169.20      175.08      5.99 o 
  -4   9  18       25.85       27.92      3.03 o 
  -3   9  18       96.28      104.15      8.37 o 
  -2   9  18       29.15       31.50      3.32 o 
  -1   9  18       83.35       76.00      4.66 o 
   0   9  18       11.64       11.20      2.08 o 
   1   9  18       94.97       98.05      4.33 o 
   2   9  18      135.42      130.92      5.05 o 
  -5  10  18       11.67       13.57      2.38 o 
  -4  10  18      109.20      120.28      5.10 o 
  -3  10  18       43.55       47.71      4.95 o 
  -2  10  18      129.30      128.99      9.04 o 
  -1  10  18        1.15        1.86      1.96 o 
   0  10  18        3.95        1.82      1.76 o 
 -12   1  19        0.66       -1.19      2.91 o 
 -11   1  19       45.20       41.64      4.82 o 
 -10   1  19       13.99       10.41      2.65 o 
  -9   1  19        0.00        1.68      2.65 o 
  -8   1  19       41.47       44.32      2.65 o 
  -7   1  19       87.03       90.69      4.88 o 
  -6   1  19        3.75        3.90      2.03 o 
  -5   1  19       42.41       46.94      4.38 o 
  -4   1  19        0.81        3.50      1.17 o 
  -3   1  19       93.38       97.94      3.63 o 
  -2   1  19       17.12       18.32      1.84 o 
  -1   1  19        0.09        0.40      1.00 o 
   0   1  19       16.81       17.70      1.74 o 
   1   1  19       38.47       34.03      2.32 o 
   2   1  19       22.43       17.08      1.86 o 
   3   1  19       43.63       50.76      2.87 o 
   4   1  19        4.14        2.77      1.50 o 
   5   1  19       44.64       40.84      3.43 o 
   6   1  19       23.10       24.92      2.59 o 
 -11   2  19        4.65       12.96      3.18 o 
 -10   2  19        0.21        3.98      2.12 o 
  -9   2  19       49.26       53.86      3.60 o 
  -8   2  19       34.24       46.29      3.21 o 
  -7   2  19       76.69       92.91      3.99 o 
  -6   2  19      133.38      136.49      6.51 o 
  -5   2  19       74.45       75.50      4.88 o 
  -4   2  19      714.65      782.14     21.75 o 
  -3   2  19      130.56      147.34      4.47 o 
  -2   2  19        1.78        1.31      1.11 o 
  -1   2  19       63.63       60.16      3.00 o 
   0   2  19        0.00        0.67      1.01 o 
   1   2  19      117.41      120.31      3.63 o 
   2   2  19        1.87        2.67      1.25 o 
   3   2  19       21.13       21.76      2.26 o 
   4   2  19       72.35       76.99      3.32 o 
   5   2  19        1.53       -1.12      1.37 o 
   6   2  19       68.57       63.78      3.83 o 
 -11   3  19        2.27        0.39      2.11 o 
 -10   3  19       51.35       61.74      4.27 o 
  -9   3  19       28.37       36.10      3.45 o 
  -8   3  19      236.46      243.73      8.52 o 
  -7   3  19        6.68       21.01     10.22 o 
  -6   3  19        6.25       11.15      1.60 o 
  -5   3  19      246.22      260.15     13.45 o 
  -4   3  19       16.96       18.98      2.47 o 
  -3   3  19       43.29       47.05      2.69 o 
  -2   3  19       44.79       47.92      2.48 o 
  -1   3  19      132.42      131.81      3.58 o 
   0   3  19        3.88        5.55      1.23 o 
   1   3  19        0.02        0.71      1.05 o 
   2   3  19        6.67        6.65      1.32 o 
   3   3  19       63.08       60.25      3.08 o 
   4   3  19        0.75        0.55      1.32 o 
   5   3  19       18.25       22.74      2.51 o 
   6   3  19        2.93        1.95      1.74 o 
 -11   4  19        0.01        2.74      1.72 o 
 -10   4  19       25.84       28.96      4.37 o 
  -9   4  19        6.17       11.98      3.20 o 
  -8   4  19       13.61       19.34      2.96 o 
  -7   4  19      247.47      270.24      8.63 o 
  -6   4  19      772.54      813.45     19.15 o 
  -5   4  19       88.74       95.93      6.98 o 
  -4   4  19       19.40       24.78      2.73 o 
  -3   4  19       79.53       84.87      2.95 o 
  -2   4  19       39.91       42.10      2.34 o 
  -1   4  19        0.28        1.33      1.00 o 
   0   4  19       27.96       24.70      1.87 o 
   1   4  19       46.35       56.94      2.71 o 
   2   4  19        2.84        1.83      1.24 o 
   3   4  19      109.30       98.14      4.57 o 
   4   4  19        1.34        0.26      1.27 o 
   5   4  19        8.02        7.67      1.88 o 
   6   4  19        0.06       -1.37      1.67 o 
 -10   5  19        0.00        0.83      2.47 o 
  -9   5  19        0.09        0.83      2.35 o 
  -8   5  19      102.22      118.45      6.18 o 
  -7   5  19       28.07       51.34      3.94 o 
  -6   5  19        0.24       -0.27      2.87 o 
  -5   5  19      300.68      327.33     20.93 o 
  -4   5  19        1.48        3.60      1.96 o 
  -3   5  19      137.60      146.07      6.30 o 
  -2   5  19        0.06        1.06      1.20 o 
  -1   5  19        0.95       -0.58      1.12 o 
   0   5  19        0.00        0.10      1.01 o 
   1   5  19       15.28       16.43      1.84 o 
   2   5  19      129.76      132.79      3.94 o 
   3   5  19       26.20       27.26      2.30 o 
   4   5  19      130.83      137.95      4.24 o 
   5   5  19        0.62       -0.72      1.59 o 
 -10   6  19        1.42        8.28      4.70 o 
  -9   6  19        7.51       14.57      4.48 o 
  -8   6  19      183.18      220.70      7.22 o 
  -7   6  19       11.27       12.03      2.45 o 
  -6   6  19       26.73       29.01      5.82 o 
  -5   6  19      128.04      149.06      6.88 o 
  -4   6  19      116.15      135.44      6.57 o 
  -3   6  19       79.26       77.23      5.08 o 
  -2   6  19        2.09        2.01      1.35 o 
  -1   6  19       36.82       37.86      2.90 o 
   0   6  19       62.05       60.15      3.27 o 
   1   6  19      112.31      107.73      3.94 o 
   2   6  19       43.38       46.92      3.04 o 
   3   6  19      167.93      162.93      4.50 o 
   4   6  19       21.96       16.96      2.14 o 
  -9   7  19        8.98        9.78      2.41 o 
  -8   7  19       21.34       27.49      3.20 o 
  -7   7  19       33.30       36.73      3.92 o 
  -6   7  19        1.53       -2.88      2.88 o 
  -5   7  19       15.04       15.43      4.28 o 
  -4   7  19       86.71       93.08      5.59 o 
  -3   7  19       15.05       13.80      2.96 o 
  -2   7  19       47.62       47.59      3.51 o 
  -1   7  19       13.80       14.56      2.12 o 
   0   7  19       10.48        9.72      1.76 o 
   1   7  19       51.13       50.74      3.14 o 
   2   7  19        2.40        1.43      1.42 o 
   3   7  19       11.20        9.39      1.93 o 
   4   7  19        5.82        1.58      1.92 o 
  -7   8  19       10.85        9.06      2.81 o 
  -6   8  19        2.75        4.60      3.15 o 
  -5   8  19       17.80       23.29      2.58 o 
  -4   8  19       81.82       93.56      4.00 o 
  -3   8  19       15.80       11.05      2.76 o 
  -2   8  19      276.87      284.84      8.20 o 
  -1   8  19       53.65       52.04      5.12 o 
   0   8  19       28.62       25.40      2.40 o 
   1   8  19        2.54       -0.32      1.39 o 
   2   8  19       32.22       32.80      2.76 o 
  -5   9  19        6.55        9.03      2.77 o 
  -4   9  19        0.53        1.75      1.54 o 
  -3   9  19       15.20       15.56      3.45 o 
  -2   9  19        7.28       12.32      3.17 o 
  -1   9  19        2.14        0.79      3.18 o 
   0   9  19      108.17      106.47      4.53 o 
 -11   0  20        6.31        6.30      3.87 o 
 -10   0  20      107.62      116.09      6.27 o 
  -9   0  20        1.23        4.20      3.11 o 
  -8   0  20       96.46       98.19     10.51 o 
  -7   0  20       76.87       77.04      4.53 o 
  -6   0  20       53.56       54.89      7.17 o 
  -5   0  20       24.08       27.00      5.14 o 
  -4   0  20      303.87      346.11     15.79 o 
  -3   0  20      627.68      674.51     16.50 o 
  -2   0  20      135.14      131.51      6.26 o 
  -1   0  20        2.20        2.67      1.61 o 
   0   0  20      152.49      174.88      7.32 o 
   1   0  20        2.44        3.79      2.00 o 
   2   0  20      223.48      221.43      7.34 o 
   3   0  20       38.03       40.52      3.90 o 
   4   0  20       33.63       44.59      4.90 o 
   5   0  20       12.93       10.87      3.37 o 
 -11   1  20        1.01        0.61      3.09 o 
 -10   1  20        5.34       10.37      2.50 o 
  -9   1  20      178.24      190.31      6.68 o 
  -8   1  20       35.43       43.04      2.66 o 
  -7   1  20        0.05       -0.23      2.81 o 
  -6   1  20       22.63       25.54      3.60 o 
  -5   1  20       89.89       82.33      5.27 o 
  -4   1  20      257.09      292.19      7.87 o 
  -3   1  20        2.67        2.69      2.72 o 
  -2   1  20        0.12       -0.41      1.07 o 
  -1   1  20       19.50       18.57      1.82 o 
   0   1  20        3.41        3.30      1.21 o 
   1   1  20       82.68       86.55      3.27 o 
   2   1  20       14.45       17.56      1.95 o 
   3   1  20        0.45       -0.15      1.28 o 
   4   1  20       33.97       33.89      3.16 o 
   5   1  20        3.12        2.11      1.82 o 
 -11   2  20       13.72       31.49     17.51 o 
 -10   2  20       45.30       40.22      6.94 o 
  -9   2  20       34.32       41.82      7.03 o 
  -8   2  20       24.42       32.08      3.72 o 
  -7   2  20        0.00        2.26      2.09 o 
  -6   2  20       22.99       22.36      3.53 o 
  -5   2  20       63.08       70.96      4.97 o 
  -4   2  20       19.52       20.94      3.57 o 
  -3   2  20        8.05        7.40      1.43 o 
  -2   2  20       20.13       22.42      2.06 o 
  -1   2  20       10.07       10.33      1.52 o 
   0   2  20      130.83      137.31      3.91 o 
   1   2  20        0.01        0.60      1.22 o 
   2   2  20       17.84       11.91      1.75 o 
   3   2  20        8.24        8.33      1.68 o 
   4   2  20       29.99       36.11      3.27 o 
   5   2  20        1.25       -0.06      1.49 o 
 -10   3  20        6.66        9.14      3.02 o 
  -9   3  20       51.96       57.45      4.35 o 
  -8   3  20        0.74        4.43      2.97 o 
  -7   3  20        2.45        5.32      3.44 o 
  -6   3  20        7.96        8.37      1.60 o 
  -5   3  20        5.55        0.89      2.01 o 
  -4   3  20       28.67       30.63      3.01 o 
  -3   3  20        1.53        2.30      1.04 o 
  -2   3  20       90.23       92.34      3.08 o 
  -1   3  20       19.19       18.01      1.76 o 
   0   3  20       58.63       54.76      2.66 o 
   1   3  20      196.44      191.53      4.34 o 
   2   3  20        0.41        0.12      1.24 o 
   3   3  20        5.00        3.67      1.69 o 
   4   3  20        0.10        0.31      1.34 o 
   5   3  20       35.96       38.29      3.09 o 
 -10   4  20       23.30       36.42      5.45 o 
  -9   4  20       49.94       53.00      3.66 o 
  -8   4  20       12.22       13.25      3.32 o 
  -7   4  20        7.08       11.01      4.00 o 
  -6   4  20       15.15       14.97      4.55 o 
  -5   4  20      157.02      154.68     10.65 o 
  -4   4  20       23.70       21.41      3.15 o 
  -3   4  20       30.39       32.33      2.37 o 
  -2   4  20      164.64      165.58      4.17 o 
  -1   4  20       33.94       25.34      2.01 o 
   0   4  20      110.54      119.13      3.39 o 
   1   4  20       87.10       88.97      3.07 o 
   2   4  20        7.86        6.92      1.79 o 
   3   4  20        8.27        8.07      1.66 o 
   4   4  20       68.75       70.65      3.54 o 
   5   4  20       98.22       98.68      4.83 o 
  -9   5  20        3.61       11.54      7.15 o 
  -8   5  20        1.38        7.04      2.83 o 
  -7   5  20       64.80       62.78      8.25 o 
  -6   5  20      246.55      258.41     14.39 o 
  -5   5  20        4.92        6.39      4.57 o 
  -4   5  20        2.41        3.28      2.12 o 
  -3   5  20      148.45      158.23      7.22 o 
  -2   5  20       68.59       78.64      3.65 o 
  -1   5  20       35.04       34.22      2.77 o 
   0   5  20        2.21        0.68      1.15 o 
   1   5  20       48.44       54.18      2.99 o 
   2   5  20       12.78       10.35      1.72 o 
   3   5  20       12.09       13.28      1.95 o 
   4   5  20       15.17       16.66      2.11 o 
  -8   6  20      140.40      141.76      5.61 o 
  -7   6  20        0.03        6.14      3.12 o 
  -6   6  20        1.78       -0.67      3.09 o 
  -5   6  20      177.91      193.79     14.82 o 
  -4   6  20      104.55      111.72      7.60 o 
  -3   6  20      180.55      153.03      7.19 o 
  -2   6  20      129.96      140.34      4.69 o 
  -1   6  20       39.76       41.42      3.09 o 
   0   6  20      192.53      195.63      5.24 o 
   1   6  20        4.16        5.76      1.63 o 
   2   6  20       11.83       10.15      2.37 o 
   3   6  20      110.20      106.50      4.77 o 
  -7   7  20      132.86      148.49     11.19 o 
  -6   7  20       38.23       39.95      4.29 o 
  -5   7  20       98.77       83.75      5.71 o 
  -4   7  20        0.06        0.76      1.94 o 
  -3   7  20       17.16       21.72      3.79 o 
  -2   7  20       90.69      101.26      4.90 o 
  -1   7  20      118.08      129.37      4.68 o 
   0   7  20       25.31       28.96      2.56 o 
   1   7  20      119.68      110.66      4.12 o 
   2   7  20       16.98       14.16      2.12 o 
  -6   8  20        1.13        2.55      3.66 o 
  -5   8  20        5.97        1.24      4.59 o 
  -4   8  20       14.01       14.34      3.17 o 
  -3   8  20       74.64       81.09      5.55 o 
  -2   8  20       77.19       75.45      5.84 o 
  -1   8  20      375.21      387.66     10.18 o 
   0   8  20        2.91        2.32      1.63 o 
 -10   1  21        1.92        1.48      1.71 o 
  -9   1  21       12.34       17.45      2.07 o 
  -8   1  21       14.42       26.97      3.60 o 
  -7   1  21        9.28       16.11      2.16 o 
  -6   1  21       16.62       23.44      4.10 o 
  -5   1  21      162.91      167.53      7.80 o 
  -4   1  21       96.16       96.01      5.86 o 
  -3   1  21        1.91        2.23      1.50 o 
  -2   1  21        2.60        0.57      1.08 o 
  -1   1  21        0.93        0.07      1.13 o 
   0   1  21      401.92      407.44      7.31 o 
   1   1  21      213.22      233.79      5.43 o 
   2   1  21       19.59       15.12      1.95 o 
   3   1  21        5.01        4.86      2.60 o 
   4   1  21       33.19       31.54      3.26 o 
 -10   2  21       69.90       91.30      5.50 o 
  -9   2  21        1.98        2.07      2.87 o 
  -8   2  21        2.28        8.84      2.12 o 
  -7   2  21       25.54       35.19      3.50 o 
  -6   2  21       82.40       81.41      5.45 o 
  -5   2  21       12.18       15.67      6.47 o 
  -4   2  21        0.86       -0.76      1.31 o 
  -3   2  21       59.97       57.49      3.11 o 
  -2   2  21       30.07       29.73      2.42 o 
  -1   2  21       94.59       92.68      3.32 o 
   0   2  21       21.00       30.29      2.39 o 
   1   2  21      223.82      232.08      5.44 o 
   2   2  21       42.18       44.65      2.89 o 
   3   2  21        1.01        0.43      1.40 o 
   4   2  21        0.30       -1.43      1.43 o 
  -9   3  21        0.08        6.07      4.67 o 
  -8   3  21        0.11        1.16      3.09 o 
  -7   3  21       40.17       55.54      3.66 o 
  -6   3  21       59.18       63.70      8.04 o 
  -5   3  21       82.49       95.08      6.88 o 
  -4   3  21       14.75       18.68      2.24 o 
  -3   3  21       40.27       48.92      3.38 o 
  -2   3  21       11.75       13.20      1.66 o 
  -1   3  21       60.04       58.68      2.80 o 
   0   3  21      853.20      907.18     11.49 o 
   1   3  21       28.16       32.40      2.30 o 
   2   3  21      188.25      203.84      5.08 o 
   3   3  21        0.79        0.11      1.42 o 
   4   3  21        0.05       -1.41      1.41 o 
  -9   4  21        1.27       -1.50      1.50 o 
  -8   4  21        2.49        1.71      3.39 o 
  -7   4  21       10.93       13.62      4.80 o 
  -6   4  21       93.34       98.44      8.80 o 
  -5   4  21       47.81       46.89      7.03 o 
  -4   4  21       45.40       41.37      4.48 o 
  -3   4  21      110.94      118.78      6.32 o 
  -2   4  21        2.71        2.61      1.25 o 
  -1   4  21      190.83      195.03      4.37 o 
   0   4  21      254.46      276.04      5.38 o 
   1   4  21       14.84       13.69      1.90 o 
   2   4  21        0.00       -1.30      1.30 o 
   3   4  21        0.40       -0.56      1.41 o 
  -8   5  21      106.36      102.01     10.62 o 
  -7   5  21      131.73      166.95     14.25 o 
  -6   5  21        0.33        2.15      3.04 o 
  -5   5  21       25.46       22.31      5.12 o 
  -4   5  21       96.94       95.46      8.23 o 
  -3   5  21       18.53       27.30      3.79 o 
  -2   5  21      239.54      243.48      6.36 o 
  -1   5  21       14.69       11.02      1.84 o 
   0   5  21       61.64       67.34      3.61 o 
   1   5  21        0.22       -1.27      1.27 o 
   2   5  21       74.48       81.63      3.63 o 
  -7   6  21       12.49       18.83      3.12 o 
  -6   6  21       50.62       43.68      7.06 o 
  -5   6  21        9.41        9.54      4.28 o 
  -4   6  21       89.26       92.47      6.88 o 
  -3   6  21        0.91        2.08      2.29 o 
  -2   6  21        0.07        1.84      1.86 o 
  -1   6  21      180.87      186.49      5.17 o 
   0   6  21        1.48       -0.08      1.39 o 
   1   6  21       32.25       33.12      2.82 o 
  -5   7  21       61.29       67.60      8.81 o 
  -4   7  21       22.32       29.86      4.07 o 
  -3   7  21        1.52        5.14      2.51 o 
  -2   7  21      293.78      306.81     11.06 o 
  -1   7  21      279.19      307.93      6.88 o 
   0   7  21       37.45       36.62      2.90 o 
  -9   0  22      158.01      176.06     10.92 o 
  -8   0  22        3.15       -0.73      2.83 o 
  -7   0  22        1.29        0.21      1.71 o 
  -6   0  22        1.46        3.49      3.05 o 
  -5   0  22       24.29       24.33      5.29 o 
  -4   0  22       78.16       73.99      7.71 o 
  -3   0  22       52.36       52.47      4.12 o 
  -2   0  22       26.16       21.31      2.89 o 
  -1   0  22       39.16       41.66      3.89 o 
   0   0  22     2120.05     2265.44     36.76 o 
   1   0  22        0.51        0.97      2.12 o 
   2   0  22       49.96       48.22      4.37 o 
   3   0  22       21.30       23.16      3.40 o 
  -9   1  22        4.67        3.65      1.57 o 
  -8   1  22       78.20       89.96      4.63 o 
  -7   1  22       83.25      106.28      4.63 o 
  -6   1  22       42.44       38.32      4.50 o 
  -5   1  22       45.19       55.55      5.20 o 
  -4   1  22        3.34        1.29      2.12 o 
  -3   1  22        1.01        0.37      1.21 o 
  -2   1  22       68.54       74.31      3.19 o 
  -1   1  22        2.97        1.06      1.28 o 
   0   1  22      506.95      566.36      9.26 o 
   1   1  22      522.67      556.75      9.26 o 
   2   1  22       62.50       59.90      3.43 o 
   3   1  22      158.12      159.93      5.26 o 
  -8   2  22       21.50       21.13      4.06 o 
  -7   2  22       56.23       63.88      5.53 o 
  -6   2  22       73.32       81.47     10.07 o 
  -5   2  22       29.26       28.54      3.96 o 
  -4   2  22        8.53       10.77      2.48 o 
  -3   2  22        1.99        1.43      1.24 o 
  -2   2  22       17.47       16.67      1.71 o 
  -1   2  22       23.01       24.30      1.99 o 
   0   2  22      121.65      127.89      3.74 o 
   1   2  22       26.66       25.74      2.17 o 
   2   2  22      296.52      303.79      6.01 o 
  -8   3  22        2.81       23.93     12.33 o 
  -7   3  22      102.24      101.33      9.22 o 
  -6   3  22      197.91      198.71     10.26 o 
  -5   3  22        1.89        3.74      2.40 o 
  -4   3  22       93.56       94.55      5.34 o 
  -3   3  22       21.98       14.08      2.15 o 
  -2   3  22       38.35       36.00      2.41 o 
  -1   3  22        4.74        8.51      1.46 o 
   0   3  22        0.15        0.72      1.20 o 
   1   3  22      158.97      158.11      4.22 o 
   2   3  22      179.00      186.70      5.04 o 
  -7   4  22       18.13       29.31      9.68 o 
  -6   4  22        0.49        2.40      3.10 o 
  -5   4  22       13.73       15.51      4.63 o 
  -4   4  22        6.08        7.36      3.60 o 
  -3   4  22       10.84       12.87      2.81 o 
  -2   4  22       37.11       35.60      2.65 o 
  -1   4  22      124.40      137.43      4.47 o 
   0   4  22       83.78       88.79      3.21 o 
   1   4  22       86.83       89.97      3.71 o 
  -6   5  22       11.54       13.27      4.56 o 
  -5   5  22      165.45      173.60     12.04 o 
  -4   5  22       55.53       50.61      4.97 o 
  -3   5  22       13.11       11.89      4.00 o 
  -2   5  22       79.10       71.64      5.67 o 
  -1   5  22      226.84      233.14      5.91 o 
   0   5  22      102.81      117.01      6.51 o 
  -4   6  22       43.67       43.91      4.77 o 
  -3   6  22       10.87       10.17      2.93 o 
  -2   6  22      136.93      145.59      7.54 o 
  -7   1  23       82.18      102.72      4.69 o 
  -6   1  23        2.71        5.29      2.50 o 
  -5   1  23       15.99       17.71      3.45 o 
  -4   1  23        3.34        3.88      2.00 o 
  -3   1  23        1.40        2.29      1.46 o 
  -2   1  23       27.79       27.91      2.35 o 
  -1   1  23        5.21        7.33      1.65 o 
   0   1  23      108.56      130.09      4.40 o 
   1   1  23       85.40       89.38      3.87 o 
  -6   2  23        0.93        3.89      2.30 o 
  -5   2  23       35.81       38.60      4.66 o 
  -4   2  23        0.83        1.02      1.93 o 
  -3   2  23       54.56       61.71      3.95 o 
  -2   2  23       21.66       21.51      1.93 o 
  -1   2  23       75.87       79.49      3.19 o 
   0   2  23      435.64      481.73      7.81 o 
  -6   3  23        0.45        4.09      3.63 o 
  -5   3  23        3.82        8.13      3.94 o 
  -4   3  23        5.10        4.31      2.07 o 
  -3   3  23      185.70      193.81      6.03 o 
  -2   3  23       48.21       44.10      2.60 o 
  -1   3  23        4.85        3.62      1.39 o 
   0   3  23      183.92      202.34      5.19 o 
  -4   4  23       29.65       25.17      5.85 o 
  -3   4  23       59.76       78.51      5.89 o 
  -2   4  23       60.47       64.47      4.81 o 
                                                 
